# Supplementary material for: Methanaminium 3,4,5,6-tetra­chloro-2-(meth­oxy­carbon­yl)benzoate
Source: Acta Crystallogr Sect E Struct Rep Online. 2011 Feb 12;67(Pt 3):o605. doi: 10.1107/S1600536811004351 (PMC3052077; doi:10.1107/S1600536811004351)
Supplement: Supplementary file 2 [file e-67-0o605-Isup2.hkl]

# 
# h,k,l, Fc-squared, Fo-squared, sigma(Fo-squared) and status flag 
# 
data_I
_shelx_title ' 101207c in P2(1)/c' 
_shelx_refln_list_code          4 
_shelx_F_calc_maximum      232.93 
_exptl_crystal_F_000       704.00 
_reflns_d_resolution_high  0.8404 
 
loop_ 
 _symmetry_equiv_pos_as_xyz 
 'x, y, z' 
 '-x, y+1/2, -z+1/2' 
 '-x, -y, -z' 
 'x, -y-1/2, z-1/2' 
 
_cell_length_a    14.3138 
_cell_length_b    14.2231 
_cell_length_c     6.7648 
_cell_angle_alpha  90.000 
_cell_angle_beta   91.021 
_cell_angle_gamma  90.000 
 
_shelx_F_squared_multiplier     1.000 
 
loop_ 
 _refln_index_h 
 _refln_index_k 
 _refln_index_l 
 _refln_F_squared_calc 
 _refln_F_squared_meas 
 _refln_F_squared_sigma 
 _refln_observed_status 
   2   0   0      928.38     1071.58     25.54 o 
   3   0   0        6.56        1.17      1.73 o 
   4   0   0      178.55      216.52     18.76 o 
   5   0   0    24049.62    24105.12    331.79 o 
   6   0   0      575.06      553.49     20.22 o 
   7   0   0      840.77      803.20     21.78 o 
   8   0   0       99.41      101.30     32.55 o 
   9   0   0     3926.04     3809.47     68.53 o 
  10   0   0      179.41      194.78     19.52 o 
  11   0   0      165.13      174.34     35.48 o 
  12   0   0        4.83       -8.65      7.49 o 
  13   0   0       19.26        8.08      9.66 o 
  14   0   0      273.53      277.40     18.98 o 
  15   0   0       60.33       80.26     14.33 o 
  16   0   0        6.87      -22.00     15.74 o 
  17   0   0      361.65      387.31     37.70 o 
   2   1   0     2828.51     3170.32     47.84 o 
   3   1   0      169.35      155.94      5.05 o 
   4   1   0     7618.17     7836.30    254.92 o 
   5   1   0    20617.97    21124.29    448.07 o 
   6   1   0        0.61        3.75      2.95 o 
   7   1   0      264.49      230.25      9.10 o 
   8   1   0      134.52      133.18      7.23 o 
   9   1   0     1696.14     1758.96     41.71 o 
  10   1   0      814.62      794.53     18.20 o 
  11   1   0      136.08      133.92     10.03 o 
  12   1   0     1111.43     1097.60     27.75 o 
  13   1   0       29.56       27.41      6.90 o 
  14   1   0      174.19      195.22     13.28 o 
  15   1   0       27.74       21.79     10.27 o 
  16   1   0       11.97       11.41      9.33 o 
  17   1   0        6.77      -11.38     12.72 o 
   0   2   0     6409.17     6028.80    121.62 o 
   1   2   0       90.80       90.04      2.81 o 
   2   2   0      177.23      196.71      9.70 o 
   3   2   0     1506.90     1532.01     60.41 o 
   4   2   0     2553.19     2594.96     60.60 o 
   5   2   0     3736.31     3978.21     53.36 o 
   6   2   0     2673.54     2870.41     72.70 o 
   7   2   0     2813.69     2952.50     43.25 o 
   8   2   0      392.40      397.60     12.84 o 
   9   2   0       46.75       59.84      7.32 o 
  10   2   0     4947.28     4978.37     63.42 o 
  11   2   0        3.43        8.59     12.69 o 
  12   2   0       83.15       80.80      8.88 o 
  13   2   0       53.88       33.05      8.46 o 
  14   2   0        0.03       -6.33      7.12 o 
  15   2   0       36.02       11.13      8.82 o 
  16   2   0      629.04      678.26     26.13 o 
   1   3   0        0.20       -1.83      1.24 o 
   2   3   0      413.49      464.73      8.68 o 
   3   3   0     1169.09     1161.46     50.67 o 
   4   3   0      220.44      175.97      6.05 o 
   5   3   0      733.74      834.58     16.09 o 
   6   3   0      851.28      926.24     29.22 o 
   7   3   0        2.06       -4.25      3.21 o 
   8   3   0     2632.51     2734.10     59.17 o 
   9   3   0        0.41        6.30      8.33 o 
  10   3   0     4277.79     4343.25     63.81 o 
  11   3   0     1566.75     1644.31     77.14 o 
  12   3   0       12.28        3.71      7.08 o 
  13   3   0      514.29      508.45     21.98 o 
  14   3   0       70.96       54.92     10.67 o 
  15   3   0      873.67      889.50     28.72 o 
  16   3   0      179.62      182.58     17.12 o 
   0   4   0      350.93      390.42      9.04 o 
   1   4   0      424.42      451.32      7.51 o 
   2   4   0      445.57      503.03      8.14 o 
   3   4   0       72.19       81.37      5.90 o 
   4   4   0      273.90      282.46      9.40 o 
   5   4   0      186.71      222.86      7.67 o 
   6   4   0       54.97       57.58      8.46 o 
   7   4   0      482.78      486.16     13.36 o 
   8   4   0      685.42      703.34     17.43 o 
   9   4   0      300.27      301.69     12.02 o 
  10   4   0      586.45      631.41     24.89 o 
  11   4   0       16.44        3.78      8.09 o 
  12   4   0       53.77       54.56     12.87 o 
  13   4   0       68.38       57.72     10.48 o 
  14   4   0        1.42      -11.11      7.40 o 
  15   4   0      138.18      119.93     14.33 o 
  16   4   0        9.61       13.85     10.01 o 
   1   5   0       21.17       18.96      2.14 o 
   2   5   0     3368.92     3360.95     34.81 o 
   3   5   0     4880.48     4939.36     48.94 o 
   4   5   0        1.87       -1.42      2.05 o 
   5   5   0        1.66        9.18      3.59 o 
   6   5   0      128.69      113.57      6.64 o 
   7   5   0      179.05      159.92      7.91 o 
   8   5   0     2339.77     2466.43     39.64 o 
   9   5   0      431.81      419.84     19.83 o 
  10   5   0     1036.48      985.35     54.00 o 
  11   5   0     1513.68     1455.41     41.77 o 
  12   5   0      112.62      121.73     17.49 o 
  13   5   0      404.75      377.59     29.26 o 
  14   5   0       26.35       19.24      9.21 o 
  15   5   0      441.63      433.82     21.22 o 
  16   5   0      131.62      110.24     19.69 o 
   0   6   0     1801.58     1963.62     30.12 o 
   1   6   0       44.88       37.07      3.08 o 
   2   6   0     1423.89     1442.84     18.70 o 
   3   6   0     1848.16     1861.51     32.65 o 
   4   6   0     1580.14     1743.53     23.22 o 
   5   6   0      320.62      252.02      8.50 o 
   6   6   0     1186.30     1094.57     20.97 o 
   7   6   0      444.97      352.08     17.17 o 
   8   6   0      999.93     1019.07     51.00 o 
   9   6   0      442.18      468.73     21.57 o 
  10   6   0     1011.30      996.57     46.58 o 
  11   6   0       49.75       62.61     19.30 o 
  12   6   0        4.91       -2.82     14.98 o 
  13   6   0       31.93       24.28     14.43 o 
  14   6   0       20.63       10.39     11.01 o 
  15   6   0        5.40        3.59     11.35 o 
   1   7   0      681.05      603.78     10.56 o 
   2   7   0      892.52      910.68     13.30 o 
   3   7   0      704.98      692.68     12.32 o 
   4   7   0     2417.27     2682.56     31.41 o 
   5   7   0     4031.51     4052.36     55.35 o 
   6   7   0      754.38      734.92     37.92 o 
   7   7   0      449.90      487.88     30.29 o 
   8   7   0      445.01      429.58     20.36 o 
   9   7   0      235.00      211.89     15.57 o 
  10   7   0        9.80        5.24      8.43 o 
  11   7   0        0.70       -2.25      8.05 o 
  12   7   0      343.81      282.19     19.91 o 
  13   7   0      200.72      225.11     47.31 o 
  14   7   0      262.73      317.49     24.28 o 
  15   7   0      115.24      123.93     20.14 o 
   0   8   0    15281.61    14795.58    176.69 o 
   1   8   0      250.30      241.63      6.99 o 
   2   8   0     2643.81     2739.11     35.56 o 
   3   8   0     2573.30     2658.51     31.76 o 
   4   8   0      478.31      419.40      9.88 o 
   5   8   0      958.06      878.96     19.03 o 
   6   8   0     1277.50     1184.70     33.78 o 
   7   8   0      185.75      191.31     16.48 o 
   8   8   0       46.60       26.61      9.41 o 
   9   8   0      223.60      215.04     17.01 o 
  10   8   0      133.65      133.92     22.98 o 
  11   8   0      401.55      399.16     22.82 o 
  12   8   0      160.66      157.26     18.69 o 
  13   8   0       37.52       31.62     20.72 o 
  14   8   0      351.56      323.97     23.10 o 
  15   8   0       13.81        9.82     12.64 o 
   1   9   0     1509.71     1592.99     20.85 o 
   2   9   0     1572.24     1713.51     25.12 o 
   3   9   0       87.73       92.78      5.57 o 
   4   9   0      431.50      421.82     13.09 o 
   5   9   0     1602.61     1542.47     27.72 o 
   6   9   0      458.12      444.59     20.70 o 
   7   9   0       98.33       86.58     12.49 o 
   8   9   0      154.78      150.62     16.32 o 
   9   9   0      389.98      405.73     22.06 o 
  10   9   0       58.18       52.73     12.75 o 
  11   9   0      130.13      147.26     17.98 o 
  12   9   0        0.00      -13.91      9.27 o 
  13   9   0        0.96       -8.90      9.97 o 
  14   9   0        3.68      -13.03     10.99 o 
   0  10   0      447.07      524.57     16.07 o 
   1  10   0      690.58      683.04     18.24 o 
   2  10   0      746.53      749.17     14.62 o 
   3  10   0      159.88      148.69      9.71 o 
   4  10   0     1257.70     1281.96     22.36 o 
   5  10   0     1473.97     1433.37     27.37 o 
   6  10   0      421.55      398.34     20.40 o 
   7  10   0      783.51      768.32     29.31 o 
   8  10   0       69.96       67.75     12.85 o 
   9  10   0       23.14        8.41      9.37 o 
  10  10   0     1403.98     1383.54     44.04 o 
  11  10   0        1.59        4.74     13.62 o 
  12  10   0        0.27       -9.29     10.20 o 
  13  10   0        0.40       -9.42     11.22 o 
   1  11   0      290.13      285.06      9.95 o 
   2  11   0        7.68        8.75      4.28 o 
   3  11   0       27.41       25.71      5.32 o 
   4  11   0       30.36       24.47      5.51 o 
   5  11   0       66.00       65.28      8.21 o 
   6  11   0      181.22      171.33     13.90 o 
   7  11   0      201.65      237.22     20.44 o 
   8  11   0      482.29      461.10     24.37 o 
   9  11   0       16.91       14.27     10.84 o 
  10  11   0      369.59      377.81     49.85 o 
  11  11   0      599.06      561.31     29.15 o 
  12  11   0      142.00      142.85     20.12 o 
   0  12   0       23.13       13.15      7.55 o 
   1  12   0        7.17        1.77      4.27 o 
   2  12   0        3.52       -2.78      4.24 o 
   3  12   0       37.93       15.69      5.46 o 
   4  12   0      275.59      293.97     11.19 o 
   5  12   0        9.49        4.20      5.21 o 
   6  12   0      119.23      119.91     12.48 o 
   7  12   0      102.04      100.65     15.72 o 
   8  12   0        2.73       -3.40      9.17 o 
   9  12   0      138.67      151.28     41.10 o 
  10  12   0      107.61      113.15     18.43 o 
  11  12   0      235.80      277.16     25.98 o 
  12  12   0       83.59       70.43     17.16 o 
   1  13   0       11.82        2.27      8.07 o 
   2  13   0      138.36      164.03     13.67 o 
   3  13   0      342.72      345.06     14.29 o 
   4  13   0       10.70        2.11      5.92 o 
   5  13   0        7.38        1.14      5.92 o 
   6  13   0       98.11       93.53     12.16 o 
   7  13   0       16.29       16.30     10.43 o 
   8  13   0      336.35      315.21     22.06 o 
   9  13   0      103.64      100.03     18.17 o 
  10  13   0      253.94      270.21     25.43 o 
   0  14   0        3.59       -7.14     11.41 o 
   1  14   0       29.12       20.42     10.22 o 
   2  14   0        2.35        0.76      8.35 o 
   3  14   0       45.67       47.68     12.08 o 
   4  14   0      148.74      138.51     15.00 o 
   5  14   0       88.07       88.26     12.34 o 
   6  14   0      678.50      693.39     25.16 o 
   7  14   0        0.48       -3.61      9.94 o 
   8  14   0        3.65      -10.99      9.87 o 
   9  14   0        2.71        1.14     11.49 o 
   1  15   0     1895.46     1916.10    158.64 o 
   2  15   0        5.59        8.26     11.24 o 
   3  15   0       20.80       24.96     20.55 o 
   4  15   0        2.34       -0.23     10.17 o 
   5  15   0       45.75       46.82     11.21 o 
   6  15   0      191.07      241.47     26.05 o 
   7  15   0       80.42       81.33     16.66 o 
   0  16   0     1273.81     1454.38     67.27 o 
   1  16   0      187.35      251.10     23.75 o 
   2  16   0        4.12        5.91     11.63 o 
   3  16   0       64.82       92.49     16.90 o 
   4  16   0      196.05      295.14     25.11 o 
   5  16   0       34.78       35.06     17.96 o 
 -16   1   1       28.74       37.74     12.95 o 
 -15   1   1      230.62      261.82     14.89 o 
 -14   1   1     1440.01     1421.24     29.75 o 
 -13   1   1        1.23        3.57      5.55 o 
 -12   1   1     1044.85     1001.91     22.37 o 
 -11   1   1      255.16      260.73     11.02 o 
 -10   1   1       30.85       19.32      5.18 o 
  -9   1   1     1252.08     1247.85     22.33 o 
  -8   1   1       84.86       93.39      8.81 o 
  -7   1   1     5814.13     6533.34    107.03 o 
  -6   1   1        7.52        6.20      2.68 o 
  -5   1   1     4465.24     4812.66     52.76 o 
  -4   1   1        0.34        1.37      1.59 o 
  -3   1   1     4331.02     4553.55     43.44 o 
  -2   1   1     2685.08     2746.92     52.06 o 
  -1   1   1       81.32       74.70      2.74 o 
   0   1   1     3674.54     3802.83     40.30 o 
   1   1   1      392.05      402.27     14.68 o 
   2   1   1     1995.69     2033.31     26.83 o 
   3   1   1     5225.78     5017.81     74.24 o 
   4   1   1      676.64      663.90     12.94 o 
   5   1   1      353.69      261.48     12.47 o 
   6   1   1     1741.24     1781.62     28.63 o 
   7   1   1     3097.97     3236.96     46.65 o 
   8   1   1      444.64      439.21     13.58 o 
   9   1   1     1526.74     1465.05     28.64 o 
  10   1   1      267.72      277.51     11.05 o 
  11   1   1     2720.37     2816.54     55.03 o 
  12   1   1     4697.19     4823.80     63.56 o 
  13   1   1       11.17       34.19      9.34 o 
  14   1   1        7.33        6.32      8.17 o 
  15   1   1        1.83       -8.37      7.65 o 
  16   1   1      411.76      439.16     27.04 o 
 -16   2   1       18.33       -4.02     11.46 o 
 -15   2   1       65.42       83.09     16.00 o 
 -14   2   1      269.00      263.61     13.46 o 
 -13   2   1        4.02        1.30      5.72 o 
 -12   2   1        9.16       -6.72      4.83 o 
 -11   2   1      182.79      178.75     10.47 o 
 -10   2   1        0.15       -0.69      4.38 o 
  -9   2   1     5446.38     5762.65     67.66 o 
  -8   2   1     1373.40     1525.77     24.38 o 
  -7   2   1      327.29      329.33     15.38 o 
  -6   2   1     2190.16     2227.27     34.31 o 
  -5   2   1      763.17      832.62     18.09 o 
  -4   2   1     4509.54     4585.24    104.12 o 
  -3   2   1     1503.86     1516.68     20.32 o 
  -2   2   1      825.06      770.51     13.55 o 
  -1   2   1     1518.97     1455.52     18.41 o 
   0   2   1    11266.04    11062.90    142.32 o 
   1   2   1     5086.79     5297.42     63.57 o 
   2   2   1    32349.75    29150.88   1063.61 o 
   3   2   1     1746.59     1558.07     51.05 o 
   4   2   1       88.47       80.76      4.27 o 
   5   2   1     1098.44     1245.43     27.47 o 
   6   2   1     2092.38     2021.50     31.41 o 
   7   2   1     5329.07     5565.49    261.54 o 
   8   2   1     1443.66     1478.73     56.14 o 
   9   2   1      531.71      522.12     18.37 o 
  10   2   1      536.14      515.13     16.60 o 
  11   2   1      322.23      315.68     16.56 o 
  12   2   1      646.49      692.74     22.97 o 
  13   2   1       87.66       72.04     11.33 o 
  14   2   1        0.01       -5.84      7.46 o 
  15   2   1       27.12        4.21      8.93 o 
  16   2   1       65.99       55.56     12.99 o 
 -16   3   1       28.48       16.88     12.71 o 
 -15   3   1       59.77       50.08     18.27 o 
 -14   3   1       43.29       38.10     11.41 o 
 -13   3   1      304.51      311.47     20.21 o 
 -12   3   1      466.77      475.30     15.12 o 
 -11   3   1      124.13       98.33      8.75 o 
 -10   3   1     1133.79     1154.82     25.66 o 
  -9   3   1     2322.42     2245.69     33.14 o 
  -8   3   1       61.34       48.78      8.90 o 
  -7   3   1     1419.75     1514.10     52.49 o 
  -6   3   1        0.17        5.12      3.16 o 
  -5   3   1     4368.82     4347.94     83.58 o 
  -4   3   1     8974.33     9005.43    309.78 o 
  -3   3   1     2255.89     2485.14     51.57 o 
  -2   3   1       59.87       55.95      2.88 o 
  -1   3   1      137.69      172.80      8.20 o 
   0   3   1      808.67      687.27      9.60 o 
   1   3   1    12616.44    11920.87    168.33 o 
   2   3   1     8469.29     8605.01    386.26 o 
   3   3   1       82.10       74.09     11.56 o 
   4   3   1        1.03       -3.14      2.68 o 
   5   3   1     6644.54     7087.61    341.89 o 
   6   3   1     3007.30     3150.64    126.61 o 
   7   3   1     1882.19     1960.15     41.74 o 
   8   3   1        3.65       -0.57      3.94 o 
   9   3   1      164.13      164.70     10.35 o 
  10   3   1        9.44        6.15      5.47 o 
  11   3   1      806.24      768.24     28.59 o 
  12   3   1       51.05       36.51     15.63 o 
  13   3   1       19.94       -2.41      7.65 o 
  14   3   1       24.98       17.53      9.72 o 
  15   3   1      152.35      140.81     15.48 o 
  16   3   1       17.10        0.28     12.06 o 
 -16   4   1      221.15      248.05     23.89 o 
 -15   4   1       71.86       92.78     31.21 o 
 -14   4   1      185.51      208.85     20.19 o 
 -13   4   1      600.35      594.53     42.30 o 
 -12   4   1        4.24        0.21      6.56 o 
 -11   4   1      250.48      247.16     11.14 o 
 -10   4   1     2246.82     2314.37     74.99 o 
  -9   4   1        3.15        8.37      5.29 o 
  -8   4   1       20.25       20.17      6.86 o 
  -7   4   1      789.19      845.85     19.38 o 
  -6   4   1     1176.26     1163.28     22.57 o 
  -5   4   1       18.99       20.87      3.64 o 
  -4   4   1    19516.89    18283.62    473.25 o 
  -3   4   1     2681.19     2629.89     28.66 o 
  -2   4   1     1165.86     1238.54     20.63 o 
  -1   4   1    13368.12    12753.35    114.65 o 
   0   4   1      510.67      532.41     10.35 o 
   1   4   1    54258.49    47885.54    458.22 o 
   2   4   1      570.15      544.83     12.71 o 
   3   4   1       12.14        7.77      3.98 o 
   4   4   1     4795.63     4952.70     79.93 o 
   5   4   1     1540.05     1608.50     35.03 o 
   6   4   1       46.73       32.03      4.03 o 
   7   4   1     2436.22     2598.12     62.06 o 
   8   4   1      797.57      767.01     29.44 o 
   9   4   1      346.53      351.39     17.76 o 
  10   4   1     1629.90     1518.91     72.53 o 
  11   4   1      320.61      305.97     18.58 o 
  12   4   1        8.62        6.63      8.77 o 
  13   4   1      196.03      177.91     18.81 o 
  14   4   1       10.81      -11.64      7.76 o 
  15   4   1       41.53       27.58     10.76 o 
  16   4   1      524.20      646.44     46.02 o 
 -16   5   1       18.27      -13.19     10.75 o 
 -15   5   1      308.47      303.92     22.02 o 
 -14   5   1        7.28       23.08     11.19 o 
 -13   5   1      204.13      196.98     19.83 o 
 -12   5   1      241.12      271.51     15.96 o 
 -11   5   1      414.80      379.11     23.77 o 
 -10   5   1       80.26       81.75      9.53 o 
  -9   5   1     2603.61     2516.22     42.91 o 
  -8   5   1     2232.02     2206.80     40.03 o 
  -7   5   1      167.56      170.57      9.54 o 
  -6   5   1     1834.37     1932.54     33.00 o 
  -5   5   1     3324.83     3307.51     91.60 o 
  -4   5   1      878.86      815.91     17.67 o 
  -3   5   1       52.24       49.56      3.80 o 
  -2   5   1     1493.41     1576.94     19.67 o 
  -1   5   1      789.27      785.63     10.62 o 
   0   5   1     1863.78     1786.59     19.09 o 
   1   5   1     2902.22     2727.39     41.74 o 
   2   5   1      873.14      769.50     16.49 o 
   3   5   1     5772.85     6252.54     79.65 o 
   4   5   1     2197.79     2371.29     67.73 o 
   5   5   1      564.98      514.27     18.17 o 
   6   5   1      627.20      515.54     19.20 o 
   7   5   1      730.05      746.76     37.49 o 
   8   5   1      147.43      162.84     18.03 o 
   9   5   1       36.45       55.61     15.11 o 
  10   5   1      169.10      194.08     28.68 o 
  11   5   1      328.83      332.78     19.90 o 
  12   5   1      242.12      252.17     23.42 o 
  13   5   1        0.48      -12.97      8.64 o 
  14   5   1       10.26        9.54     10.96 o 
  15   5   1       20.13       25.44     11.06 o 
  16   5   1        0.64      -12.71     10.10 o 
 -15   6   1      122.95      152.72     20.46 o 
 -14   6   1      190.78      206.04     25.97 o 
 -13   6   1        2.00       -0.38      9.16 o 
 -12   6   1       67.14       40.14     11.43 o 
 -11   6   1       97.98       99.29     22.52 o 
 -10   6   1      174.66      176.51     17.28 o 
  -9   6   1     3461.77     3489.61     70.50 o 
  -8   6   1      176.35      179.02      9.90 o 
  -7   6   1        1.88       -3.65      3.96 o 
  -6   6   1     1643.88     1606.74     25.96 o 
  -5   6   1      180.93      177.50      7.39 o 
  -4   6   1      349.60      339.26      8.55 o 
  -3   6   1     4737.93     4711.68     66.12 o 
  -2   6   1      492.55      508.17     10.00 o 
  -1   6   1       88.15       90.89      4.31 o 
   0   6   1     1213.80     1200.23     14.94 o 
   1   6   1     5939.15     6008.27     53.88 o 
   2   6   1       76.16       71.99      4.28 o 
   3   6   1     1155.15     1158.36     24.47 o 
   4   6   1      268.81      252.58     10.27 o 
   5   6   1      171.69      175.41     16.82 o 
   6   6   1     6604.85     6284.56    109.42 o 
   7   6   1      655.18      657.12     44.13 o 
   8   6   1      846.30      909.98     69.52 o 
   9   6   1      390.01      392.79     19.95 o 
  10   6   1      260.33      217.70     36.99 o 
  11   6   1      571.18      538.56     56.04 o 
  12   6   1      329.21      324.24     20.96 o 
  13   6   1       15.75        4.39     10.70 o 
  14   6   1       20.34       10.24     16.56 o 
  15   6   1      436.43      398.65     25.76 o 
 -15   7   1      265.74      305.53     24.32 o 
 -14   7   1      640.26      643.09     30.86 o 
 -13   7   1       12.68        6.58      9.37 o 
 -12   7   1      685.18      622.89     43.35 o 
 -11   7   1       10.31        1.27      8.50 o 
 -10   7   1      782.73      770.03     29.58 o 
  -9   7   1     2044.20     2005.43     49.93 o 
  -8   7   1       84.57       51.03     10.77 o 
  -7   7   1      586.39      545.78     21.59 o 
  -6   7   1       27.64       24.50      4.64 o 
  -5   7   1      704.96      678.88     15.14 o 
  -4   7   1      617.61      624.88     12.28 o 
  -3   7   1      463.07      486.03     10.51 o 
  -2   7   1      806.19      791.95     13.25 o 
  -1   7   1      128.33      113.45      4.62 o 
   0   7   1       32.68       34.75      3.28 o 
   1   7   1     1355.10     1330.99     16.83 o 
   2   7   1      742.03      693.22     10.98 o 
   3   7   1      269.29      282.74     11.11 o 
   4   7   1      459.46      486.71     15.12 o 
   5   7   1        6.76        5.94     12.60 o 
   6   7   1      226.31      240.11     19.77 o 
   7   7   1       81.62       76.88     17.08 o 
   8   7   1      292.55      235.02     19.36 o 
   9   7   1      822.32      789.38     29.12 o 
  10   7   1      540.36      506.77     24.09 o 
  11   7   1     1031.65     1046.44     63.31 o 
  12   7   1      211.73      228.53     22.42 o 
  13   7   1       33.44       35.94     12.54 o 
  14   7   1      309.79      368.55     29.17 o 
  15   7   1        9.29        5.60     12.26 o 
 -14   8   1      230.74      235.85     23.38 o 
 -13   8   1        2.24      -11.23     11.88 o 
 -12   8   1       29.85       28.87     11.12 o 
 -11   8   1       45.33       26.16     10.79 o 
 -10   8   1      427.20      427.60     22.73 o 
  -9   8   1      844.79      879.31     31.72 o 
  -8   8   1       28.37        7.60     18.10 o 
  -7   8   1      495.36      451.90     20.96 o 
  -6   8   1       23.42       13.64      5.93 o 
  -5   8   1      208.73      211.55      7.65 o 
  -4   8   1      174.22      164.50      6.80 o 
  -3   8   1        3.28        3.21      3.04 o 
  -2   8   1        4.07        1.41      2.50 o 
  -1   8   1        7.25        8.18      2.68 o 
   0   8   1      116.39      117.48      6.91 o 
   1   8   1       33.99       34.96      3.97 o 
   2   8   1       51.20       55.50      4.14 o 
   3   8   1        0.05       -4.27      3.02 o 
   4   8   1       33.22       35.37      6.26 o 
   5   8   1      506.88      453.78     15.79 o 
   6   8   1        7.26        4.08      6.47 o 
   7   8   1        0.02       -3.41      6.67 o 
   8   8   1      220.04      212.20     15.66 o 
   9   8   1        1.51       -4.20      7.55 o 
  10   8   1      101.94       81.96     14.11 o 
  11   8   1       49.27       67.75     14.29 o 
  12   8   1        6.50       10.34     11.37 o 
  13   8   1      105.92       73.01     15.94 o 
  14   8   1       29.81       25.33     13.04 o 
 -14   9   1      366.49      360.56     26.35 o 
 -13   9   1        0.03      -14.54      9.69 o 
 -12   9   1      138.17      133.09     18.71 o 
 -11   9   1        4.92       -6.52      8.68 o 
 -10   9   1      180.92      166.31     18.11 o 
  -9   9   1      598.63      609.38     27.85 o 
  -8   9   1      180.66      154.12     16.63 o 
  -7   9   1     1012.49     1068.78     28.07 o 
  -6   9   1       33.51       23.93      7.40 o 
  -5   9   1      300.48      290.57     11.15 o 
  -4   9   1       46.59       55.05      5.85 o 
  -3   9   1      309.44      336.99     12.59 o 
  -2   9   1     2948.06     3168.54     34.29 o 
  -1   9   1      103.30      100.53      5.80 o 
   0   9   1       65.82       64.91      5.55 o 
   1   9   1      107.57      100.30      5.52 o 
   2   9   1      142.88      133.03      7.13 o 
   3   9   1      728.76      725.15     15.14 o 
   4   9   1      680.85      691.15     20.02 o 
   5   9   1      199.18      179.98     17.73 o 
   6   9   1        1.17        2.50      7.32 o 
   7   9   1      419.51      415.85     29.99 o 
   8   9   1      105.08      106.67     21.69 o 
   9   9   1     1193.01     1176.13     38.20 o 
  10   9   1       22.70       11.80      9.84 o 
  11   9   1      421.31      454.06     25.35 o 
  12   9   1      336.02      339.02     23.37 o 
  13   9   1       34.44       27.51     12.90 o 
  14   9   1      470.59      537.24     30.14 o 
 -13  10   1      118.02      100.67     17.56 o 
 -12  10   1       57.75       37.16     13.73 o 
 -11  10   1       81.26       93.77     15.96 o 
 -10  10   1      203.08      208.25     21.31 o 
  -9  10   1      682.21      701.09     34.83 o 
  -8  10   1       56.19       32.31     10.70 o 
  -7  10   1      390.96      373.15     16.85 o 
  -6  10   1       61.29       55.26      9.23 o 
  -5  10   1       20.36       19.51      5.63 o 
  -4  10   1       45.44       40.92      6.47 o 
  -3  10   1      718.65      717.13     13.56 o 
  -2  10   1     1285.79     1291.00     19.07 o 
  -1  10   1      323.06      316.81      8.77 o 
   0  10   1        4.64       -4.42      2.95 o 
   1  10   1       61.27       52.92      5.78 o 
   2  10   1      111.53      117.34      7.70 o 
   3  10   1      342.31      340.14     10.75 o 
   4  10   1      482.67      470.72     16.63 o 
   5  10   1      184.43      198.91     17.39 o 
   6  10   1      489.80      521.84     23.43 o 
   7  10   1      707.88      667.78     40.75 o 
   8  10   1      128.81      111.54     15.24 o 
   9  10   1       50.85       59.34     13.40 o 
  10  10   1      217.21      240.13     22.46 o 
  11  10   1      209.79      221.79     22.69 o 
  12  10   1        0.09        0.13     11.25 o 
  13  10   1       10.25        8.08     11.66 o 
 -12  11   1       58.33       49.91     15.06 o 
 -11  11   1      481.43      511.40     28.11 o 
 -10  11   1       73.24       60.18     14.63 o 
  -9  11   1      890.71      935.60     35.88 o 
  -8  11   1      308.75      257.87     20.46 o 
  -7  11   1      422.83      433.03     18.80 o 
  -6  11   1      162.87      148.70     11.27 o 
  -5  11   1      663.61      646.15     18.15 o 
  -4  11   1      119.15      110.99     12.80 o 
  -3  11   1       31.79       37.36      6.72 o 
  -2  11   1      654.57      682.07     15.33 o 
  -1  11   1      398.95      356.83     10.98 o 
   0  11   1       75.80       70.84      8.83 o 
   1  11   1     1020.80     1052.35     22.65 o 
   2  11   1     1207.22     1254.58     25.33 o 
   3  11   1      253.22      243.75     11.21 o 
   4  11   1      382.96      332.44     21.95 o 
   5  11   1      450.28      427.11     15.45 o 
   6  11   1      468.02      426.73     30.99 o 
   7  11   1        5.06        2.55      8.97 o 
   8  11   1      472.75      406.51     23.12 o 
   9  11   1      201.01      186.81     24.66 o 
  10  11   1        3.19       -0.74      9.70 o 
  11  11   1      168.58      190.67     21.86 o 
  12  11   1        2.41      -16.33     10.89 o 
 -11  12   1      176.64      174.07     22.13 o 
 -10  12   1      438.20      479.30     50.93 o 
  -9  12   1      192.68      206.85     21.57 o 
  -8  12   1       83.46       94.44     15.78 o 
  -7  12   1       32.88       25.25      9.05 o 
  -6  12   1       36.93       25.45      8.55 o 
  -5  12   1      141.03      139.19     15.18 o 
  -4  12   1     2290.34     2305.81     38.84 o 
  -3  12   1     1295.41     1314.02     26.99 o 
  -2  12   1      101.85      102.46     11.78 o 
  -1  12   1      910.87      924.53     25.70 o 
   0  12   1      402.01      447.27     14.91 o 
   1  12   1     2399.11     2467.40     39.88 o 
   2  12   1        0.61        1.30      5.74 o 
   3  12   1        1.68       -7.29      5.03 o 
   4  12   1      930.76      919.04     22.97 o 
   5  12   1       50.31       31.07      7.67 o 
   6  12   1      353.28      325.24     14.26 o 
   7  12   1      181.54      181.07     19.46 o 
   8  12   1      502.80      437.65     24.45 o 
   9  12   1        4.48       11.52     11.40 o 
  10  12   1      346.02      356.43     29.06 o 
  11  12   1        5.19      -11.95     10.49 o 
 -10  13   1        6.94        6.12     11.02 o 
  -9  13   1      149.82      168.92     45.34 o 
  -8  13   1      405.86      413.48     24.92 o 
  -7  13   1        0.56      -10.93      7.29 o 
  -6  13   1      588.70      570.36     31.78 o 
  -5  13   1      298.60      317.63     16.81 o 
  -4  13   1        3.68        1.66      5.99 o 
  -3  13   1       83.57       83.95     16.00 o 
  -2  13   1       71.26       76.56     11.39 o 
  -1  13   1     1127.42     1206.89     31.05 o 
   0  13   1        5.42       12.24      7.98 o 
   1  13   1     2679.79     2689.56     43.50 o 
   2  13   1      154.49      148.67     11.77 o 
   3  13   1        0.08       -8.30      5.54 o 
   4  13   1       54.23       45.47      8.26 o 
   5  13   1      232.78      247.06     14.52 o 
   6  13   1      378.00      364.43     15.72 o 
   7  13   1        4.51       -2.84      8.30 o 
   8  13   1        1.40       -0.73     10.47 o 
   9  13   1        0.57       -4.43     16.63 o 
  10  13   1        6.39        4.36     15.31 o 
  -9  14   1      238.97      345.94     53.78 o 
  -8  14   1        1.30        3.26     11.60 o 
  -7  14   1        1.44       -4.55      8.56 o 
  -6  14   1      659.58      683.91     25.51 o 
  -5  14   1       13.61       10.05      8.50 o 
  -4  14   1        9.84       18.08     10.49 o 
  -3  14   1       55.25       56.52     10.60 o 
  -2  14   1       20.33       12.14      8.51 o 
  -1  14   1        1.70       -2.70      7.07 o 
   0  14   1      307.81      322.95     16.75 o 
   1  14   1      730.56      810.51     26.10 o 
   2  14   1        1.96       -2.84      6.26 o 
   3  14   1      177.42      168.27     12.65 o 
   4  14   1       65.03       52.92      9.80 o 
   5  14   1        9.31        3.00      7.22 o 
   6  14   1      580.67      609.29     23.95 o 
   7  14   1        7.91       -6.47      9.75 o 
   8  14   1      108.54      115.97     18.98 o 
   9  14   1       86.10      106.54     19.10 o 
  -7  15   1       62.30       58.63     22.87 o 
  -6  15   1       47.15       34.30     13.43 o 
  -5  15   1       18.77       20.94     12.21 o 
  -4  15   1       31.92       31.39     12.54 o 
  -3  15   1       17.35        4.72     10.37 o 
  -2  15   1       14.85       14.52     12.11 o 
  -1  15   1       72.87       71.07     14.48 o 
   0  15   1      179.13      201.88     20.61 o 
   1  15   1       37.15       42.65     13.31 o 
   2  15   1        1.71       -0.14      9.77 o 
   3  15   1        8.50        5.66     10.22 o 
   4  15   1        3.48       -7.66      8.05 o 
   5  15   1       10.01       -2.92      8.87 o 
   6  15   1      143.53      161.53     16.71 o 
   7  15   1       30.03       10.78     12.00 o 
  -5  16   1       26.97       31.77     19.35 o 
  -4  16   1        1.34      -15.52     14.70 o 
  -3  16   1       28.01        2.66     15.93 o 
  -2  16   1       79.61       89.70     25.45 o 
  -1  16   1      112.38      120.68     17.59 o 
   0  16   1        4.05       21.43     12.34 o 
   1  16   1      102.46      100.74     17.07 o 
   2  16   1      118.76      149.24     24.14 o 
   3  16   1        0.94       -8.37     10.69 o 
   4  16   1        1.16      -14.72      9.81 o 
   5  16   1      113.05      134.50     20.12 o 
 -16   0   2      324.02      322.26     32.25 o 
 -15   0   2       22.44       63.54     20.83 o 
 -14   0   2     1229.43     1348.38     60.36 o 
 -13   0   2      120.87      153.70     24.07 o 
 -12   0   2      862.98      791.52     27.87 o 
 -11   0   2        4.23       -3.22      6.42 o 
 -10   0   2       17.48        5.47      6.31 o 
  -9   0   2     1213.46     1228.67     31.56 o 
  -8   0   2     2020.45     1887.50     40.06 o 
  -7   0   2     1417.65     1292.65     36.52 o 
  -6   0   2      150.10      161.24     15.93 o 
  -5   0   2     5765.92     6349.85    209.27 o 
  -4   0   2     2321.26     2438.49     46.49 o 
  -3   0   2    18497.88    17813.12    205.47 o 
  -2   0   2     8185.94     7924.59    132.28 o 
  -1   0   2        0.06       -0.62      1.62 o 
   0   0   2     7573.00     7470.71    111.58 o 
   1   0   2       38.32       24.70      5.95 o 
   2   0   2     2739.82     2752.44     64.89 o 
   3   0   2     1010.11     1139.99     34.03 o 
   4   0   2     3899.31     3930.89     89.07 o 
   5   0   2     4676.75     4540.35    102.13 o 
   6   0   2     6006.36     5858.02    128.49 o 
   7   0   2     1302.42     1373.97     43.44 o 
   8   0   2      371.00      363.09     21.55 o 
   9   0   2     2485.49     2509.58     70.46 o 
  10   0   2     1183.46     1153.62     40.56 o 
  11   0   2      441.05      414.27     20.87 o 
  12   0   2     3555.84     3668.94     86.59 o 
  13   0   2        4.97        2.66     13.72 o 
  14   0   2       90.18       64.73     22.80 o 
  15   0   2      214.50      174.54     29.64 o 
  16   0   2       14.94       16.85     19.53 o 
 -16   1   2       86.08       87.42     16.36 o 
 -15   1   2       35.29       45.03     13.15 o 
 -14   1   2      183.72      186.89     48.59 o 
 -13   1   2      210.72      250.49     16.64 o 
 -12   1   2      453.24      459.20     17.62 o 
 -11   1   2      548.92      530.07     15.29 o 
 -10   1   2       56.89       65.03     10.58 o 
  -9   1   2     1059.95     1046.20     20.14 o 
  -8   1   2     2490.70     2544.98     34.96 o 
  -7   1   2      108.96       84.13      7.51 o 
  -6   1   2     1789.21     1905.92     26.20 o 
  -5   1   2     1364.09     1418.23     20.27 o 
  -4   1   2     1018.25     1027.44     13.97 o 
  -3   1   2      610.19      598.03     10.02 o 
  -2   1   2     8340.69     8576.02     79.91 o 
  -1   1   2     3031.93     3125.76     32.25 o 
   0   1   2     2082.66     2063.95     22.88 o 
   1   1   2      444.17      468.81     22.86 o 
   2   1   2     6898.98     6993.65    165.12 o 
   3   1   2     1207.77     1177.06     48.20 o 
   4   1   2      437.18      391.81     12.78 o 
   5   1   2      565.83      632.40     17.27 o 
   6   1   2       53.47       64.99      7.20 o 
   7   1   2      372.79      352.99     11.87 o 
   8   1   2     1266.26     1289.06     25.92 o 
   9   1   2       84.45       77.87      8.76 o 
  10   1   2       66.70       60.10      8.50 o 
  11   1   2      404.56      415.03     14.41 o 
  12   1   2      383.47      381.51     17.65 o 
  13   1   2      165.73      185.85     15.66 o 
  14   1   2      488.37      457.73     20.77 o 
  15   1   2       14.46       15.97     13.23 o 
  16   1   2       26.99       19.41     14.73 o 
 -16   2   2      178.79      185.77     30.56 o 
 -15   2   2       10.06       11.94     10.99 o 
 -14   2   2        3.31        0.23      7.59 o 
 -13   2   2      597.32      588.43     21.01 o 
 -12   2   2       50.75       48.47      8.78 o 
 -11   2   2       70.31       47.19      8.35 o 
 -10   2   2     1448.75     1457.58     36.25 o 
  -9   2   2       37.13       29.24      5.18 o 
  -8   2   2      756.38      751.34     15.88 o 
  -7   2   2     2906.90     3082.47     47.96 o 
  -6   2   2       73.77      102.20     13.05 o 
  -5   2   2     5162.22     5511.47     54.77 o 
  -4   2   2     4499.47     4641.13     53.53 o 
  -3   2   2      677.65      741.48     13.50 o 
  -2   2   2      731.49      721.44     12.88 o 
  -1   2   2      463.96      420.80      9.15 o 
   0   2   2      969.37      942.80     12.77 o 
   1   2   2      253.51      207.90      6.22 o 
   2   2   2    16661.76    16553.55    245.09 o 
   3   2   2     2215.63     2348.92     33.54 o 
   4   2   2      561.33      549.08     12.84 o 
   5   2   2     2802.59     2881.54     55.26 o 
   6   2   2      235.29      188.23      8.26 o 
   7   2   2     3162.50     2843.21     43.14 o 
   8   2   2        0.01        1.73      4.42 o 
   9   2   2       73.52       80.22      8.79 o 
  10   2   2      206.60      226.79     11.81 o 
  11   2   2       13.05        0.35      8.01 o 
  12   2   2       65.50       76.00     13.99 o 
  13   2   2      900.75      925.43     30.05 o 
  14   2   2      318.15      329.11     19.11 o 
  15   2   2       33.84        0.14      9.62 o 
  16   2   2       62.00       45.17     16.16 o 
 -16   3   2      839.24      819.53     50.46 o 
 -15   3   2      269.43      291.24     22.25 o 
 -14   3   2       19.88       32.19      9.21 o 
 -13   3   2      532.34      504.38     19.67 o 
 -12   3   2        0.00       -6.06      5.67 o 
 -11   3   2     1534.92     1525.15     53.26 o 
 -10   3   2      505.65      521.96     17.61 o 
  -9   3   2        3.14       -4.52      3.53 o 
  -8   3   2      234.44      199.25      8.29 o 
  -7   3   2        3.97       10.73      5.95 o 
  -6   3   2     3051.33     3257.68     36.49 o 
  -5   3   2      587.86      629.67     11.03 o 
  -4   3   2        6.11        6.53      2.83 o 
  -3   3   2      607.63      600.07     12.45 o 
  -2   3   2      582.19      657.18     12.68 o 
  -1   3   2     1379.62     1217.59     18.60 o 
   0   3   2      288.92      280.12      6.32 o 
   1   3   2     4646.59     4668.31     46.61 o 
   2   3   2     3768.82     3892.51     44.20 o 
   3   3   2     2068.84     2094.09     30.64 o 
   4   3   2       84.57      114.35      9.10 o 
   5   3   2     1025.12      993.17     18.86 o 
   6   3   2       83.18       95.57      8.85 o 
   7   3   2      323.11      290.62     12.94 o 
   8   3   2     1512.35     1565.50     29.22 o 
   9   3   2       83.57       79.70     14.80 o 
  10   3   2      678.64      631.70     25.07 o 
  11   3   2       84.61       77.35     14.01 o 
  12   3   2      481.89      462.16     27.36 o 
  13   3   2      503.67      482.91     25.39 o 
  14   3   2       56.14       47.86     13.10 o 
  15   3   2      102.60      123.65     15.58 o 
  16   3   2       76.66       60.79     14.22 o 
 -16   4   2        2.19        5.18     16.21 o 
 -15   4   2       67.21       52.57     13.84 o 
 -14   4   2       13.44        6.41     10.36 o 
 -13   4   2       43.40       20.30     10.74 o 
 -12   4   2       47.81       35.82      8.07 o 
 -11   4   2      206.69      200.25     12.52 o 
 -10   4   2       51.19       50.47     17.52 o 
  -9   4   2       12.94        1.07      5.26 o 
  -8   4   2      336.62      302.56     10.13 o 
  -7   4   2      554.89      561.00     17.16 o 
  -6   4   2      148.23      137.81      7.57 o 
  -5   4   2       23.26       23.69      4.22 o 
  -4   4   2       10.88        5.89      3.03 o 
  -3   4   2     2719.15     2911.24     40.39 o 
  -2   4   2      691.53      678.00     10.87 o 
  -1   4   2     2398.14     2590.48     28.66 o 
   0   4   2       68.94       65.78      3.83 o 
   1   4   2      198.52      188.17      5.68 o 
   2   4   2     2497.74     2591.02     32.00 o 
   3   4   2      157.88      173.65      6.48 o 
   4   4   2     1710.11     1788.46     27.64 o 
   5   4   2      133.15      128.22      6.12 o 
   6   4   2      372.39      317.63     15.11 o 
   7   4   2       50.08       33.52      8.07 o 
   8   4   2      278.76      252.23     15.39 o 
   9   4   2       16.73       11.57      8.21 o 
  10   4   2        2.23        4.32      7.86 o 
  11   4   2        2.01       -5.84     10.56 o 
  12   4   2        1.51       -8.01      9.34 o 
  13   4   2        9.21       19.14     12.02 o 
  14   4   2        0.04      -14.43     10.89 o 
  15   4   2       57.32       37.37     11.91 o 
 -15   5   2      125.65      150.58     40.61 o 
 -14   5   2       20.46       25.33     11.84 o 
 -13   5   2     1073.15     1024.33     36.29 o 
 -12   5   2      150.03      145.29     22.28 o 
 -11   5   2      254.71      244.59     14.32 o 
 -10   5   2       31.79       32.30     11.57 o 
  -9   5   2       30.31       23.01      6.91 o 
  -8   5   2     2455.89     2571.17     43.73 o 
  -7   5   2      137.26      117.10     13.72 o 
  -6   5   2     1354.74     1356.61     23.82 o 
  -5   5   2        5.68        9.79      3.75 o 
  -4   5   2     1323.60     1408.20     23.13 o 
  -3   5   2      222.29      149.10      5.31 o 
  -2   5   2     5697.70     6036.19     71.95 o 
  -1   5   2     1756.18     2048.19     24.73 o 
   0   5   2       14.29       15.56      3.65 o 
   1   5   2       82.33       72.08      7.38 o 
   2   5   2      125.78       93.90      9.69 o 
   3   5   2      784.93      768.10     14.85 o 
   4   5   2      469.62      473.86     17.39 o 
   5   5   2      146.86      142.22     11.08 o 
   6   5   2       36.20       16.87      7.75 o 
   7   5   2      794.77      758.00     25.64 o 
   8   5   2     1517.89     1501.90     84.18 o 
   9   5   2      211.58      188.83     19.40 o 
  10   5   2     1499.75     1523.69     60.79 o 
  11   5   2       17.74       11.60      9.76 o 
  12   5   2      859.15      905.92     34.28 o 
  13   5   2      661.49      675.93     30.81 o 
  14   5   2        7.84        3.74     12.29 o 
  15   5   2      283.09      341.62     26.29 o 
 -15   6   2       38.63        7.95     11.94 o 
 -14   6   2       60.67       21.08     20.42 o 
 -13   6   2      145.94      169.45     28.66 o 
 -12   6   2        2.21        2.44      8.71 o 
 -11   6   2        1.08       -2.82      7.54 o 
 -10   6   2       31.59       30.04      7.48 o 
  -9   6   2      166.45      193.11     12.15 o 
  -8   6   2     1028.92     1005.87     29.41 o 
  -7   6   2     1080.43     1033.73     21.39 o 
  -6   6   2       36.60       27.94      5.44 o 
  -5   6   2     1068.19     1089.49     38.45 o 
  -4   6   2     2046.28     2156.11     35.35 o 
  -3   6   2      152.78      173.23      6.19 o 
  -2   6   2       54.57       65.61      5.34 o 
  -1   6   2     2016.41     2229.32     27.14 o 
   0   6   2      326.70      276.07      8.71 o 
   1   6   2     1896.97     2160.97     29.47 o 
   2   6   2     3625.05     3657.48     49.02 o 
   3   6   2     6744.48     6969.46    210.74 o 
   4   6   2      717.82      723.92     25.82 o 
   5   6   2       98.99       92.91     23.49 o 
   6   6   2      293.91      283.02     15.58 o 
   7   6   2     2524.82     2472.54    119.50 o 
   8   6   2      153.84      156.32     15.69 o 
   9   6   2       84.29       74.46     14.48 o 
  10   6   2      122.20       94.39     14.42 o 
  11   6   2       27.18       35.76     11.66 o 
  12   6   2       12.87        8.92     12.68 o 
  13   6   2      102.03      109.12     17.68 o 
  14   6   2       40.45       13.56     13.02 o 
  15   6   2       32.27        4.16     12.67 o 
 -14   7   2       79.28       93.06     17.03 o 
 -13   7   2      354.61      318.44     21.95 o 
 -12   7   2       36.80       30.52     12.06 o 
 -11   7   2      100.77       69.22     13.30 o 
 -10   7   2       92.93       83.86     13.12 o 
  -9   7   2     1624.80     1674.47     45.03 o 
  -8   7   2     3915.78     3937.85     61.10 o 
  -7   7   2      240.01      223.89     10.37 o 
  -6   7   2      402.12      366.24     12.22 o 
  -5   7   2       19.89       12.39      4.34 o 
  -4   7   2      143.61      135.22      6.32 o 
  -3   7   2       28.62       38.33      4.33 o 
  -2   7   2     3394.77     3535.92     35.42 o 
  -1   7   2     1872.42     1911.75     26.53 o 
   0   7   2      271.38      269.59      9.16 o 
   1   7   2      377.73      357.11      9.14 o 
   2   7   2     4339.51     4448.30     47.99 o 
   3   7   2     1560.66     1611.17     33.64 o 
   4   7   2      707.19      666.94     18.72 o 
   5   7   2       57.51       32.18      8.10 o 
   6   7   2       18.75       10.12      6.85 o 
   7   7   2        2.10       -4.17      6.21 o 
   8   7   2      621.18      565.00     24.31 o 
   9   7   2      155.07      133.79     16.31 o 
  10   7   2      170.33      183.76     18.73 o 
  11   7   2      151.90      221.16     21.37 o 
  12   7   2      459.98      458.21     27.76 o 
  13   7   2       25.71        6.04     11.31 o 
  14   7   2        0.13        4.69     11.68 o 
 -14   8   2      534.19      566.64     54.09 o 
 -13   8   2       40.43       36.43     13.66 o 
 -12   8   2       39.54       39.87     13.19 o 
 -11   8   2       65.36       46.45     12.25 o 
 -10   8   2      916.61      923.39     33.80 o 
  -9   8   2     2045.33     2155.87     75.81 o 
  -8   8   2     2740.73     2754.21     51.38 o 
  -7   8   2     1357.38     1381.10     33.51 o 
  -6   8   2      262.07      251.24     10.76 o 
  -5   8   2     1075.07     1045.33     21.41 o 
  -4   8   2      388.88      381.81     10.37 o 
  -3   8   2     6141.91     5970.77     64.05 o 
  -2   8   2      116.23      105.55      7.64 o 
  -1   8   2       13.15        9.98      3.58 o 
   0   8   2     4516.76     4719.07     85.56 o 
   1   8   2       11.57       13.60      3.75 o 
   2   8   2     1954.55     1870.53     30.63 o 
   3   8   2      146.98      138.28      9.46 o 
   4   8   2       91.46       98.10      9.60 o 
   5   8   2      645.07      655.83     24.02 o 
   6   8   2     1401.35     1386.56     37.99 o 
   7   8   2       25.74       14.43      8.66 o 
   8   8   2        0.30       -1.50     12.20 o 
   9   8   2      814.10      706.77     53.79 o 
  10   8   2      478.41      481.06     43.34 o 
  11   8   2      498.27      418.70     24.70 o 
  12   8   2      354.43      360.44     51.24 o 
  13   8   2      146.22      152.72     20.40 o 
  14   8   2      129.38      132.35     39.70 o 
 -13   9   2      191.57      236.67     24.05 o 
 -12   9   2       97.91       84.76     16.10 o 
 -11   9   2        3.26       -5.92      8.72 o 
 -10   9   2      388.81      368.34     22.24 o 
  -9   9   2      163.31      166.88     18.14 o 
  -8   9   2     1389.79     1411.22     35.19 o 
  -7   9   2      881.53      874.55     25.82 o 
  -6   9   2      155.77      146.68     16.24 o 
  -5   9   2     1056.59      974.07     21.14 o 
  -4   9   2      423.52      399.54     13.01 o 
  -3   9   2      421.91      388.13     10.83 o 
  -2   9   2       14.37        8.22      3.84 o 
  -1   9   2      289.95      307.47      9.81 o 
   0   9   2       83.22       92.93      7.99 o 
   1   9   2      286.60      272.13     13.80 o 
   2   9   2     3227.17     3181.53     45.47 o 
   3   9   2      352.83      347.89     12.73 o 
   4   9   2        2.55        1.48      6.42 o 
   5   9   2      237.23      223.67     12.36 o 
   6   9   2       33.41       40.00     12.31 o 
   7   9   2       42.68       46.60     21.06 o 
   8   9   2     1115.76     1093.21     36.33 o 
   9   9   2        8.30       -3.11      8.87 o 
  10   9   2        2.98       -2.81      9.57 o 
  11   9   2       86.05       74.09     15.19 o 
  12   9   2        2.98       -2.56     10.90 o 
  13   9   2        0.22       -9.76     11.15 o 
 -13  10   2      324.13      325.13     42.99 o 
 -12  10   2      272.18      296.05     26.25 o 
 -11  10   2        0.30      -13.04      8.69 o 
 -10  10   2       32.91       36.84     12.21 o 
  -9  10   2      404.47      394.07     28.04 o 
  -8  10   2      280.19      247.83     15.68 o 
  -7  10   2      223.92      221.50     16.11 o 
  -6  10   2       22.68       12.30      7.37 o 
  -5  10   2      364.46      330.02     15.29 o 
  -4  10   2     1103.64     1103.94     23.20 o 
  -3  10   2      286.31      264.12     10.99 o 
  -2  10   2        0.06       -2.86      3.73 o 
  -1  10   2     1217.84     1196.09     20.66 o 
   0  10   2      186.18      178.29     10.09 o 
   1  10   2      449.27      448.85     14.44 o 
   2  10   2     2364.99     2399.79     38.38 o 
   3  10   2      340.67      325.86     12.75 o 
   4  10   2      371.60      348.76     13.57 o 
   5  10   2      353.36      355.65     15.83 o 
   6  10   2      124.62      117.16     15.78 o 
   7  10   2      797.28      806.35     31.00 o 
   8  10   2      262.41      249.38     19.69 o 
   9  10   2       67.47       31.52     26.34 o 
  10  10   2      345.93      367.24     34.95 o 
  11  10   2      236.98      205.28     75.86 o 
  12  10   2       21.68        6.83     12.89 o 
 -12  11   2        0.12       -6.87     10.73 o 
 -11  11   2      194.06      210.22     21.92 o 
 -10  11   2      256.12      276.45     21.67 o 
  -9  11   2       62.63       61.63     14.43 o 
  -8  11   2       27.64       10.77      8.27 o 
  -7  11   2       13.42        2.80      7.03 o 
  -6  11   2      190.74      170.53     14.66 o 
  -5  11   2       96.67       85.86     10.77 o 
  -4  11   2      130.02      118.71     12.03 o 
  -3  11   2       34.16       25.58      6.22 o 
  -2  11   2       98.06       77.90      7.21 o 
  -1  11   2      210.03      195.42     15.67 o 
   0  11   2      412.07      404.52     18.62 o 
   1  11   2     1804.31     1816.57     38.39 o 
   2  11   2       10.54       15.30      6.38 o 
   3  11   2      795.23      745.42     20.12 o 
   4  11   2      138.53      137.50     11.17 o 
   5  11   2       13.84        2.84      5.91 o 
   6  11   2        0.24        4.52      8.53 o 
   7  11   2      183.06      211.77     21.54 o 
   8  11   2       85.94      118.65     16.74 o 
   9  11   2      262.33      265.86     30.28 o 
  10  11   2      237.72      243.76     37.18 o 
  11  11   2      166.43      176.69     42.89 o 
  12  11   2       63.69       70.58     17.54 o 
 -11  12   2       84.61       93.68     17.39 o 
 -10  12   2       59.20       32.89     13.00 o 
  -9  12   2       80.39       54.13     14.04 o 
  -8  12   2      173.87      189.08     16.46 o 
  -7  12   2       23.23       13.75      8.45 o 
  -6  12   2      208.00      199.08     16.54 o 
  -5  12   2       26.25       26.86      8.65 o 
  -4  12   2        3.66       -1.10      6.70 o 
  -3  12   2      129.11      151.68     28.37 o 
  -2  12   2       32.68       28.56     14.06 o 
  -1  12   2      178.09      194.54     12.48 o 
   0  12   2       88.59       77.76      8.95 o 
   1  12   2     1105.74     1157.54     25.77 o 
   2  12   2      110.00      116.30     10.56 o 
   3  12   2       69.78       71.54     12.67 o 
   4  12   2       11.92       -0.71      5.73 o 
   5  12   2       27.77       10.82      6.71 o 
   6  12   2      430.63      404.84     18.90 o 
   7  12   2       98.76      100.15     16.76 o 
   8  12   2        6.57       -0.14      9.38 o 
   9  12   2       59.67       68.47     15.18 o 
  10  12   2        6.95      -14.68      9.79 o 
  11  12   2        0.97      -10.79     11.84 o 
 -10  13   2        1.51       -5.91     10.61 o 
  -9  13   2       42.86       32.86     12.87 o 
  -8  13   2       14.52        6.72      9.56 o 
  -7  13   2        1.07      -11.15      7.43 o 
  -6  13   2      846.82      871.23     28.62 o 
  -5  13   2        0.37        2.35      7.62 o 
  -4  13   2       12.17       -2.50      9.09 o 
  -3  13   2       35.81       37.44     12.09 o 
  -2  13   2        0.02       -2.50      8.86 o 
  -1  13   2      214.23      210.24     20.30 o 
   0  13   2       30.16       26.54      9.92 o 
   1  13   2       70.05       85.67      9.87 o 
   2  13   2      247.51      253.66     13.71 o 
   3  13   2      425.62      436.74     16.49 o 
   4  13   2       15.71       16.69      7.32 o 
   5  13   2       21.00       16.81      7.49 o 
   6  13   2        6.51        3.65      8.34 o 
   7  13   2       20.63       11.68      8.94 o 
   8  13   2      238.78      258.65     24.25 o 
   9  13   2        0.02      -14.62     11.03 o 
  -8  14   2       11.61       10.52      9.88 o 
  -7  14   2        8.55        2.14      8.42 o 
  -6  14   2       76.13       51.36     14.13 o 
  -5  14   2       33.83       22.94     12.47 o 
  -4  14   2       48.15       34.51     12.93 o 
  -3  14   2       95.58       66.77     13.91 o 
  -2  14   2        0.29      -13.13      8.75 o 
  -1  14   2      175.62      199.90     20.90 o 
   0  14   2        2.70      -12.58      8.38 o 
   1  14   2      215.25      230.17     20.18 o 
   2  14   2       32.52       29.40      8.20 o 
   3  14   2       63.27       64.09      9.55 o 
   4  14   2      283.88      307.40     16.03 o 
   5  14   2        8.72        1.69     10.78 o 
   6  14   2      417.70      407.53     24.46 o 
   7  14   2      131.53      130.22     15.76 o 
   8  14   2        0.03        5.06      9.67 o 
  -6  15   2      194.94      170.23     21.49 o 
  -5  15   2        0.15        4.43     11.74 o 
  -4  15   2        7.56       -4.37     10.29 o 
  -3  15   2       18.76        1.90     11.12 o 
  -2  15   2      372.64      425.15     25.69 o 
  -1  15   2        1.58        1.29     10.74 o 
   0  15   2      117.14       92.97     35.85 o 
   1  15   2       17.35       12.10     11.83 o 
   2  15   2      125.29      139.83     15.22 o 
   3  15   2        6.69        3.97      7.75 o 
   4  15   2       95.91      106.06     12.09 o 
   5  15   2      368.70      351.89     16.74 o 
   6  15   2       57.65       45.52     12.11 o 
  -3  16   2      389.18      407.60     27.54 o 
  -2  16   2        0.04       -2.94     11.32 o 
  -1  16   2        1.96       -2.63     10.66 o 
   0  16   2      223.11      273.29     34.07 o 
   1  16   2      128.23      143.33     44.56 o 
   2  16   2       32.57       25.02     14.04 o 
   3  16   2       83.76       90.56     37.69 o 
 -15   1   3      607.66      601.32     42.68 o 
 -14   1   3      619.48      611.45     28.88 o 
 -13   1   3        0.67       -4.35      9.01 o 
 -12   1   3      279.87      298.70     19.41 o 
 -11   1   3      188.05      207.59     16.85 o 
 -10   1   3     1600.41     1522.51     41.49 o 
  -9   1   3      247.08      260.06     15.66 o 
  -8   1   3       14.97        2.01      4.48 o 
  -7   1   3     2199.21     2153.09     34.84 o 
  -6   1   3      153.96      148.27      6.36 o 
  -5   1   3     2585.79     2609.65     29.96 o 
  -4   1   3        0.48       -0.77      1.71 o 
  -3   1   3       54.28       38.35      6.66 o 
  -2   1   3     2785.68     2763.36     31.33 o 
  -1   1   3      829.77      895.62     15.67 o 
   0   1   3     1048.92     1034.28     17.48 o 
   1   1   3      208.10      210.38      8.90 o 
   2   1   3       92.24      120.31      9.22 o 
   3   1   3      144.10      120.14     15.32 o 
   4   1   3      448.36      399.48     15.06 o 
   5   1   3        0.24       -2.65      4.18 o 
   6   1   3      377.86      379.65     15.30 o 
   7   1   3      942.07      935.30     54.84 o 
   8   1   3      493.92      454.10     15.35 o 
   9   1   3      165.27      167.23     12.20 o 
  10   1   3        7.89        1.06      6.22 o 
  11   1   3      860.04      852.83     58.93 o 
  12   1   3        0.06       -8.19      7.07 o 
  13   1   3      213.75      206.14     48.14 o 
  14   1   3      107.09       94.08     34.52 o 
  15   1   3       37.09       28.09     17.09 o 
 -15   2   3       49.47       69.22     16.90 o 
 -14   2   3       58.24       62.56     13.94 o 
 -13   2   3       13.13        8.31     10.23 o 
 -12   2   3        0.73       -7.17      7.86 o 
 -11   2   3      269.37      201.30     16.74 o 
 -10   2   3       90.94       62.60      8.91 o 
  -9   2   3      678.43      674.34     19.61 o 
  -8   2   3      476.11      492.75     16.15 o 
  -7   2   3       20.03       13.40      5.32 o 
  -6   2   3     1121.10     1148.01     21.17 o 
  -5   2   3       67.28       57.83      6.20 o 
  -4   2   3     1744.63     1849.68     27.48 o 
  -3   2   3     1037.81     1004.72     15.51 o 
  -2   2   3      750.32      726.45     12.34 o 
  -1   2   3       28.02       14.33      2.78 o 
   0   2   3     2548.42     2537.80     29.40 o 
   1   2   3     3011.66     3326.01     48.62 o 
   2   2   3       16.66       19.88      5.32 o 
   3   2   3     9798.90    10104.20    218.19 o 
   4   2   3      123.45       93.54      8.88 o 
   5   2   3       67.73       71.30      7.04 o 
   6   2   3     3992.38     4011.24     57.54 o 
   7   2   3       10.12        6.67      4.78 o 
   8   2   3     1155.48     1115.95     26.56 o 
   9   2   3      903.61      899.48     36.39 o 
  10   2   3       94.09       99.88     13.70 o 
  11   2   3      219.02      237.62     18.77 o 
  12   2   3      205.57      221.53     30.44 o 
  13   2   3        1.31       -5.50      9.77 o 
  14   2   3        1.11       -4.67      8.72 o 
  15   2   3      103.50       71.74     18.88 o 
 -15   3   3       95.40      113.05     17.91 o 
 -14   3   3        8.95       -1.37     10.59 o 
 -13   3   3       14.06       14.97     11.09 o 
 -12   3   3      923.82      967.97     44.46 o 
 -11   3   3      469.59      433.68     17.44 o 
 -10   3   3       98.56       72.73      9.33 o 
  -9   3   3      116.42      115.12     18.48 o 
  -8   3   3      350.23      335.00     13.84 o 
  -7   3   3     1156.52     1176.37     30.06 o 
  -6   3   3        0.51       -4.60      3.07 o 
  -5   3   3      469.20      518.61     13.33 o 
  -4   3   3        0.12       -0.90      3.01 o 
  -3   3   3     1758.76     1857.21     34.72 o 
  -2   3   3     2360.91     2519.59     31.02 o 
  -1   3   3     3892.09     3938.21     37.33 o 
   0   3   3     7004.68     7858.22     68.88 o 
   1   3   3      821.57      777.46     13.37 o 
   2   3   3      846.91      843.94     19.36 o 
   3   3   3      844.86      880.27     28.69 o 
   4   3   3        1.31       -3.47      3.31 o 
   5   3   3     3079.13     3190.25     47.14 o 
   6   3   3      339.88      354.28     13.22 o 
   7   3   3      215.64      209.68     10.51 o 
   8   3   3     1007.51      922.16     29.67 o 
   9   3   3       39.92       40.53     10.26 o 
  10   3   3        5.54        7.63      8.73 o 
  11   3   3        0.37       -9.92      8.31 o 
  12   3   3       40.72       46.10     13.53 o 
  13   3   3       70.05       84.64     16.38 o 
  14   3   3      590.05      642.93     31.54 o 
  15   3   3        0.16       -1.09     10.13 o 
 -15   4   3      236.71      227.76     34.83 o 
 -14   4   3        0.04      -10.24     13.12 o 
 -13   4   3     1921.31     2171.78     57.54 o 
 -12   4   3       92.61       74.80     11.22 o 
 -11   4   3        0.02       -5.04      6.26 o 
 -10   4   3        1.65       -2.69      5.65 o 
  -9   4   3       30.61       45.30      8.08 o 
  -8   4   3      409.99      418.05     15.93 o 
  -7   4   3     6164.57     6134.78    118.80 o 
  -6   4   3      934.98      944.37     19.88 o 
  -5   4   3       42.35       38.29      5.42 o 
  -4   4   3     6254.08     6571.32     75.80 o 
  -3   4   3     1681.05     1670.54     26.59 o 
  -2   4   3     1329.19     1194.52     21.14 o 
  -1   4   3      354.89      355.28     10.67 o 
   0   4   3      113.29       98.66      5.60 o 
   1   4   3     2939.75     2985.55     34.74 o 
   2   4   3      767.94      768.24     15.00 o 
   3   4   3        0.16       -4.27      2.90 o 
   4   4   3        8.23        5.95      3.83 o 
   5   4   3      416.55      387.85     12.22 o 
   6   4   3      661.24      715.57     24.70 o 
   7   4   3     1007.30      958.18     31.39 o 
   8   4   3      327.60      323.32     24.97 o 
   9   4   3      774.36      759.42     36.01 o 
  10   4   3      393.36      369.36     21.03 o 
  11   4   3      855.12      874.21     33.27 o 
  12   4   3       33.98       16.58     10.97 o 
  13   4   3     1482.48     1645.29     50.23 o 
  14   4   3       51.39       50.18     14.72 o 
  15   4   3      179.37      168.93     22.70 o 
 -15   5   3       16.42       10.75     18.11 o 
 -14   5   3       28.41       23.33     16.98 o 
 -13   5   3       41.77       47.29     12.83 o 
 -12   5   3      453.34      466.44     25.10 o 
 -11   5   3      172.18      184.74     21.23 o 
 -10   5   3        1.33       -1.60      6.04 o 
  -9   5   3     1928.02     2028.37     39.90 o 
  -8   5   3     2405.68     2412.10     38.40 o 
  -7   5   3       28.68       30.63      6.21 o 
  -6   5   3     1149.79     1208.23     23.66 o 
  -5   5   3        3.43        1.48      3.94 o 
  -4   5   3     1789.92     1868.59     29.86 o 
  -3   5   3        0.11       25.45     22.57 o 
  -2   5   3      964.62      932.48     14.72 o 
  -1   5   3      983.85      986.57     15.72 o 
   0   5   3        2.67        1.88      2.63 o 
   1   5   3     1408.89     1511.87     26.47 o 
   2   5   3      204.88      189.12      6.95 o 
   3   5   3      585.50      611.23     23.81 o 
   4   5   3     1474.46     1440.48     25.80 o 
   5   5   3       14.40        3.87      6.18 o 
   6   5   3      180.32      167.93     17.23 o 
   7   5   3      352.87      334.07     31.78 o 
   8   5   3      469.11      456.73     21.53 o 
   9   5   3      633.12      662.27     27.05 o 
  10   5   3      257.50      241.24     40.78 o 
  11   5   3       57.20       52.29     13.40 o 
  12   5   3      160.23      157.49     19.61 o 
  13   5   3       33.61       22.43     13.06 o 
  14   5   3      177.91      187.37     22.23 o 
 -14   6   3      373.40      366.23     34.79 o 
 -13   6   3        8.23       11.53     10.19 o 
 -12   6   3      152.52      155.70     39.20 o 
 -11   6   3        0.10       -8.44      6.50 o 
 -10   6   3       62.73       72.14     10.08 o 
  -9   6   3      360.64      355.39     15.77 o 
  -8   6   3     1637.21     1596.66     30.07 o 
  -7   6   3       91.82       76.56      8.19 o 
  -6   6   3       62.74       58.37     10.67 o 
  -5   6   3      238.18      241.42     10.17 o 
  -4   6   3      789.18      793.15     18.23 o 
  -3   6   3     1606.67     1550.26     36.33 o 
  -2   6   3     1454.42     1416.51     24.91 o 
  -1   6   3     1901.98     1969.35     25.92 o 
   0   6   3        3.57       -1.65      2.83 o 
   1   6   3      120.09       98.64      6.00 o 
   2   6   3        9.99        5.61      3.49 o 
   3   6   3     9008.81     9248.25    122.66 o 
   4   6   3     1574.31     1606.51     76.44 o 
   5   6   3        4.82       -1.41      8.74 o 
   6   6   3      361.86      387.70     19.02 o 
   7   6   3        0.17       -3.62      6.72 o 
   8   6   3       37.76       22.95      9.50 o 
   9   6   3      635.96      609.57     28.62 o 
  10   6   3       66.01       58.15     35.43 o 
  11   6   3      279.75      304.34     22.87 o 
  12   6   3      303.65      285.00     24.80 o 
  13   6   3       40.97        4.12     20.07 o 
  14   6   3      232.53      266.42     25.79 o 
 -14   7   3      351.97      347.94     25.75 o 
 -13   7   3        0.08      -10.06     10.28 o 
 -12   7   3      270.59      226.74     45.46 o 
 -11   7   3      152.48      103.67     31.49 o 
 -10   7   3       23.47        3.15      7.66 o 
  -9   7   3       16.33       11.63      6.68 o 
  -8   7   3      209.20      235.93     11.96 o 
  -7   7   3      345.46      308.17     12.61 o 
  -6   7   3      377.95      391.93     13.54 o 
  -5   7   3     1094.94     1075.53     22.58 o 
  -4   7   3      107.90      104.54      8.49 o 
  -3   7   3      390.10      361.83     12.27 o 
  -2   7   3      169.06      133.24      9.02 o 
  -1   7   3        0.04       -4.03      3.00 o 
   0   7   3     1076.04     1104.49     34.99 o 
   1   7   3        0.21       -2.05      3.05 o 
   2   7   3     1660.91     1608.98     26.90 o 
   3   7   3        0.11        2.96      4.67 o 
   4   7   3     2931.96     3011.45     69.01 o 
   5   7   3      148.39      153.84     19.01 o 
   6   7   3       29.88       23.52      8.42 o 
   7   7   3       42.00       34.68      9.98 o 
   8   7   3      350.68      344.04     21.50 o 
   9   7   3      134.57      166.26     17.85 o 
  10   7   3        0.51      -13.21      8.81 o 
  11   7   3      324.41      288.07     21.25 o 
  12   7   3        7.77        4.43     11.53 o 
  13   7   3        3.94        8.45     12.46 o 
  14   7   3        5.28        0.24     12.78 o 
 -13   8   3        9.42       -2.62     10.83 o 
 -12   8   3       90.86      120.63     25.33 o 
 -11   8   3       63.99       40.94     33.36 o 
 -10   8   3        0.32       -9.09      8.47 o 
  -9   8   3       46.00       38.06      9.39 o 
  -8   8   3       29.38       22.06      6.67 o 
  -7   8   3       10.16        9.39      5.97 o 
  -6   8   3      189.94      169.20     11.72 o 
  -5   8   3       17.25        6.13      5.08 o 
  -4   8   3      524.21      501.38     15.16 o 
  -3   8   3       15.99       13.34      4.79 o 
  -2   8   3       18.59       21.78      5.52 o 
  -1   8   3      504.84      511.96     14.62 o 
   0   8   3       23.89       14.62      5.11 o 
   1   8   3       88.70       82.62     10.22 o 
   2   8   3      468.01      450.63     22.44 o 
   3   8   3      837.45      895.98     20.90 o 
   4   8   3        0.15       -1.85      5.55 o 
   5   8   3      630.56      648.95     24.98 o 
   6   8   3       40.78       40.49      9.87 o 
   7   8   3        4.26        6.49     13.16 o 
   8   8   3      416.50      418.08     32.89 o 
   9   8   3       16.10        3.38      9.42 o 
  10   8   3        0.98        0.27     10.18 o 
  11   8   3       14.62        0.90     11.11 o 
  12   8   3        0.06      -16.58     13.34 o 
  13   8   3        6.81      -10.55     11.53 o 
 -13   9   3        6.74        0.10     11.93 o 
 -12   9   3      249.57      285.03     28.16 o 
 -11   9   3      186.20      162.05     19.12 o 
 -10   9   3      155.89      146.33     34.51 o 
  -9   9   3        5.13       -2.63      7.16 o 
  -8   9   3      528.31      485.68     28.04 o 
  -7   9   3     1168.47     1220.29     36.25 o 
  -6   9   3       53.86       53.43      8.32 o 
  -5   9   3      523.65      518.04     16.02 o 
  -4   9   3        9.34        3.44      4.84 o 
  -3   9   3      182.68      190.13     10.65 o 
  -2   9   3      801.39      817.25     19.68 o 
  -1   9   3       48.19       29.73      7.13 o 
   0   9   3      158.87      131.68     14.95 o 
   1   9   3        0.47       -3.52      4.40 o 
   2   9   3     1374.40     1338.49     26.77 o 
   3   9   3     1353.41     1441.11     28.56 o 
   4   9   3     1583.95     1566.19     33.40 o 
   5   9   3      603.14      534.00     23.17 o 
   6   9   3       56.20       55.86     12.13 o 
   7   9   3        4.11        3.67      9.18 o 
   8   9   3       50.28       54.99     12.44 o 
   9   9   3      241.49      273.46     21.10 o 
  10   9   3       25.44       16.13     11.51 o 
  11   9   3      766.28      775.29     48.64 o 
  12   9   3      186.39      204.31     24.20 o 
 -12  10   3        5.85        0.93     11.05 o 
 -11  10   3       25.89        4.03     10.41 o 
 -10  10   3        3.03       -6.00      8.51 o 
  -9  10   3       96.09       60.76     11.45 o 
  -8  10   3      580.08      555.51     22.30 o 
  -7  10   3      459.26      452.03     19.69 o 
  -6  10   3        0.37       -5.06      6.92 o 
  -5  10   3      379.91      380.82     14.36 o 
  -4  10   3      385.70      368.88     13.87 o 
  -3  10   3      243.92      232.76     11.79 o 
  -2  10   3        2.77       -4.18      4.74 o 
  -1  10   3      157.40      142.61     25.21 o 
   0  10   3      122.26      107.63     11.72 o 
   1  10   3      143.16      139.74     10.39 o 
   2  10   3      581.06      612.42     28.58 o 
   3  10   3     1900.32     1969.09     40.64 o 
   4  10   3      189.00      153.77     11.95 o 
   5  10   3       37.22       26.56      8.36 o 
   6  10   3       99.43       94.01     24.49 o 
   7  10   3      261.58      282.58     20.55 o 
   8  10   3      448.25      485.83     55.47 o 
   9  10   3      128.89      157.60     19.80 o 
  10  10   3        0.36       -4.80     10.55 o 
  11  10   3       27.12        4.43     13.48 o 
  12  10   3       15.13        9.42     14.01 o 
 -11  11   3       32.51       19.70     21.48 o 
 -10  11   3       30.66       21.81     11.70 o 
  -9  11   3       35.22       19.92      9.56 o 
  -8  11   3      381.76      356.17     18.39 o 
  -7  11   3      895.89      865.79     28.08 o 
  -6  11   3     1641.48     1717.29     40.17 o 
  -5  11   3       37.47       31.30     12.72 o 
  -4  11   3      210.36      201.09     12.51 o 
  -3  11   3      433.43      404.97     17.80 o 
  -2  11   3       19.71       18.83     15.02 o 
  -1  11   3      795.54      804.70     25.46 o 
   0  11   3      120.21      130.76     12.90 o 
   1  11   3      424.15      410.29     18.35 o 
   2  11   3       60.31       50.96      8.17 o 
   3  11   3       67.07       57.15      8.54 o 
   4  11   3       24.15       16.30      6.68 o 
   5  11   3       70.65       62.76     11.78 o 
   6  11   3      171.48      179.87     31.17 o 
   7  11   3      183.29      213.72     20.64 o 
   8  11   3      312.75      315.67     21.77 o 
   9  11   3       68.92       55.02     14.44 o 
  10  11   3       17.80        6.50     11.98 o 
  11  11   3      137.65      161.99     21.54 o 
 -10  12   3       79.04       55.22     26.18 o 
  -9  12   3       10.66        5.51      8.93 o 
  -8  12   3      130.69       88.54     12.96 o 
  -7  12   3      455.84      504.24     21.95 o 
  -6  12   3      122.59      124.78     13.94 o 
  -5  12   3      483.68      450.96     23.40 o 
  -4  12   3      779.69      816.72     33.89 o 
  -3  12   3      273.81      295.95     19.70 o 
  -2  12   3      202.95      218.22     19.33 o 
  -1  12   3      655.33      645.87     23.58 o 
   0  12   3       21.55       14.97      8.37 o 
   1  12   3      830.38      827.45     26.95 o 
   2  12   3        0.05        0.66      7.05 o 
   3  12   3       11.93        7.01      6.26 o 
   4  12   3      182.68      186.44     13.57 o 
   5  12   3        9.31        6.02      7.07 o 
   6  12   3      186.81      253.75     18.81 o 
   7  12   3      183.84      208.67     29.53 o 
   8  12   3      151.51      178.57     28.73 o 
   9  12   3      120.78      129.86     19.76 o 
  10  12   3       34.14       57.04     15.40 o 
  -8  13   3      170.69      170.63     20.48 o 
  -7  13   3       30.44       26.74      9.85 o 
  -6  13   3      108.50      108.73     17.59 o 
  -5  13   3       20.05        0.85      9.91 o 
  -4  13   3       65.53       46.03     13.48 o 
  -3  13   3        6.95       -4.90      9.29 o 
  -2  13   3      361.75      377.94     18.98 o 
  -1  13   3       46.70       18.74      9.11 o 
   0  13   3       25.70       24.92      9.13 o 
   1  13   3       97.91       78.73     12.15 o 
   2  13   3       53.15       51.26     10.54 o 
   3  13   3        5.83        5.77      8.04 o 
   4  13   3      448.34      444.58     17.64 o 
   5  13   3       73.32       75.61     10.58 o 
   6  13   3        7.47       16.87      9.13 o 
   7  13   3      111.00       96.84     13.93 o 
   8  13   3      117.53      143.50     18.45 o 
  -7  14   3        3.06        1.63     10.60 o 
  -6  14   3        0.28      -14.17     10.21 o 
  -5  14   3        9.79      -13.07      9.95 o 
  -4  14   3       64.79       56.53     14.66 o 
  -3  14   3      312.16      329.23     23.90 o 
  -2  14   3      150.56      161.82     20.24 o 
  -1  14   3       49.02       28.87     12.68 o 
   0  14   3       38.69       37.78     10.90 o 
   1  14   3      246.58      241.21     18.59 o 
   2  14   3        1.56       -2.18      8.22 o 
   3  14   3      571.88      620.31     30.67 o 
   4  14   3        2.23       -8.84      7.72 o 
   5  14   3        4.41       -2.26      7.18 o 
   6  14   3      221.75      275.85     19.26 o 
   7  14   3        0.04       -9.48      9.23 o 
  -4  15   3       23.89       29.40     14.20 o 
  -3  15   3       56.32       62.18     16.24 o 
  -2  15   3       84.86      109.92     18.25 o 
  -1  15   3        7.80       -8.02     11.15 o 
   0  15   3       32.64        1.57     12.61 o 
   1  15   3       74.68       81.79     18.21 o 
   2  15   3       62.01       68.64     12.79 o 
   3  15   3      105.23      103.21     14.68 o 
   4  15   3       24.73       20.58     10.94 o 
 -14   0   4      389.51      372.15     35.39 o 
 -13   0   4      174.36      179.22     29.48 o 
 -12   0   4      391.99      456.08     35.81 o 
 -11   0   4      563.40      531.89     37.21 o 
 -10   0   4       25.36       11.95     12.61 o 
  -9   0   4      461.86      435.34     31.46 o 
  -8   0   4     1239.81     1305.74     54.90 o 
  -7   0   4       53.40       32.91     14.01 o 
  -6   0   4     5391.35     5633.33    157.50 o 
  -5   0   4        3.83       -3.59      4.92 o 
  -4   0   4     1193.40     1206.38     23.05 o 
  -3   0   4     4496.49     4488.14     79.44 o 
  -2   0   4        6.59        4.72      5.02 o 
  -1   0   4      934.27      943.72     26.13 o 
   0   0   4     1911.00     2040.87     43.11 o 
   1   0   4        1.82       -2.41      4.08 o 
   2   0   4     2880.49     3075.25     82.99 o 
   3   0   4     2253.46     2175.17     64.52 o 
   4   0   4      262.73      273.41     20.33 o 
   5   0   4      911.82      967.37     39.83 o 
   6   0   4      314.34      284.79     21.06 o 
   7   0   4      894.47      868.11     38.28 o 
   8   0   4       11.41       13.15     11.13 o 
   9   0   4      891.90      882.04     39.91 o 
  10   0   4     1704.52     1771.87     62.21 o 
  11   0   4        8.29      -14.16     12.42 o 
  12   0   4      380.37      376.20     34.00 o 
  13   0   4        7.39        7.68     18.90 o 
  14   0   4       82.25       76.61     25.04 o 
 -14   1   4        3.58       -0.73     10.96 o 
 -13   1   4      100.83       97.26     16.88 o 
 -12   1   4      513.96      533.44     27.17 o 
 -11   1   4      611.74      666.78     29.35 o 
 -10   1   4       25.35       33.50     16.85 o 
  -9   1   4       82.88      101.21     28.22 o 
  -8   1   4      639.16      654.03     26.45 o 
  -7   1   4      167.41      170.45     16.33 o 
  -6   1   4       28.22       25.65      7.96 o 
  -5   1   4      102.55      102.22     10.43 o 
  -4   1   4        5.18        0.54      2.84 o 
  -3   1   4       27.34       21.93      4.00 o 
  -2   1   4     3135.09     3129.68     36.69 o 
  -1   1   4      223.08      205.78      8.34 o 
   0   1   4      559.17      561.70     18.31 o 
   1   1   4     1429.67     1450.90     24.38 o 
   2   1   4      420.17      403.52     17.24 o 
   3   1   4       30.16       12.24      5.89 o 
   4   1   4      557.16      552.30     20.32 o 
   5   1   4      776.26      827.43     25.48 o 
   6   1   4      303.10      296.87     15.36 o 
   7   1   4       38.04       38.67      8.88 o 
   8   1   4      423.07      414.71     18.91 o 
   9   1   4       20.99       13.61      7.04 o 
  10   1   4      160.54      167.93     17.01 o 
  11   1   4       13.00        5.23      9.98 o 
  12   1   4      187.72      227.01     33.79 o 
  13   1   4        5.66      -13.32     10.77 o 
  14   1   4      156.13      167.22     22.70 o 
 -14   2   4      168.93      205.66     23.14 o 
 -13   2   4      423.72      423.02     25.35 o 
 -12   2   4       77.12       85.10     16.00 o 
 -11   2   4      298.23      322.54     23.33 o 
 -10   2   4      164.29      131.33     20.94 o 
  -9   2   4       10.52        0.84     14.90 o 
  -8   2   4      510.14      502.82     23.13 o 
  -7   2   4     1712.32     1748.92     67.99 o 
  -6   2   4       72.04       79.38      7.47 o 
  -5   2   4      374.79      392.82     12.16 o 
  -4   2   4       11.07        8.91      3.27 o 
  -3   2   4      540.83      492.99     11.23 o 
  -2   2   4        4.73       11.44      3.43 o 
  -1   2   4     2952.38     2991.72     35.58 o 
   0   2   4      511.17      484.37     12.46 o 
   1   2   4        0.02       -4.32      3.35 o 
   2   2   4     3053.97     3175.45     69.30 o 
   3   2   4       74.58       66.18     27.09 o 
   4   2   4     2568.96     2537.17     79.49 o 
   5   2   4        0.16       -2.54      4.50 o 
   6   2   4       63.05       82.27      8.90 o 
   7   2   4     1341.74     1377.36     32.70 o 
   8   2   4      659.03      636.68     25.54 o 
   9   2   4        0.60        0.94      9.48 o 
  10   2   4      203.02      225.32     29.00 o 
  11   2   4        0.27      -12.10      8.07 o 
  12   2   4      158.78      155.22     27.53 o 
  13   2   4      166.91      159.07     30.02 o 
  14   2   4        1.02        1.14     11.95 o 
 -14   3   4      201.01      224.21     24.12 o 
 -13   3   4      436.36      417.35     59.88 o 
 -12   3   4        8.78       18.02     11.48 o 
 -11   3   4      435.10      468.61     24.95 o 
 -10   3   4       11.47        7.29      8.50 o 
  -9   3   4       93.10       87.21     13.45 o 
  -8   3   4       76.95       61.83     23.49 o 
  -7   3   4     1053.16     1075.05     22.87 o 
  -6   3   4     3735.72     3833.84     85.88 o 
  -5   3   4       17.47       12.72      4.87 o 
  -4   3   4      374.52      387.08     12.27 o 
  -3   3   4      108.71       80.21      5.59 o 
  -2   3   4      168.26      158.51      6.58 o 
  -1   3   4     1177.70     1189.21     18.61 o 
   0   3   4      101.54      129.64      5.51 o 
   1   3   4      303.93      271.17      7.99 o 
   2   3   4       31.35       26.01      4.97 o 
   3   3   4       81.75       84.64      8.16 o 
   4   3   4      336.35      331.01     12.79 o 
   5   3   4      118.51      101.77     15.50 o 
   6   3   4       56.59       58.18      8.17 o 
   7   3   4      289.34      265.09     16.59 o 
   8   3   4      293.53      254.00     16.95 o 
   9   3   4      348.08      300.78     29.57 o 
  10   3   4       42.93       21.79     10.62 o 
  11   3   4      157.73      198.51     26.78 o 
  12   3   4      589.45      573.62     62.38 o 
  13   3   4        1.16        8.30     12.99 o 
  14   3   4       11.01       11.33     13.76 o 
 -14   4   4       59.32       36.16     14.65 o 
 -13   4   4        8.97       -4.94     10.19 o 
 -12   4   4        3.56       -0.48      9.74 o 
 -11   4   4       54.98       27.68     12.74 o 
 -10   4   4       16.56        0.94      8.45 o 
  -9   4   4       53.73       45.49     10.96 o 
  -8   4   4      156.19      143.06     10.60 o 
  -7   4   4      161.14      162.72     10.93 o 
  -6   4   4      166.33      150.85     10.44 o 
  -5   4   4      171.90      179.11     10.32 o 
  -4   4   4      268.44      267.14     10.79 o 
  -3   4   4       45.96       53.52      6.39 o 
  -2   4   4      178.99      203.01      9.19 o 
  -1   4   4       28.45       22.36      6.12 o 
   0   4   4      151.16      154.96      6.69 o 
   1   4   4      171.00      170.82      8.08 o 
   2   4   4       29.60       22.32      4.80 o 
   3   4   4      457.73      506.56     15.30 o 
   4   4   4        9.81        1.31      4.43 o 
   5   4   4       92.12       97.36      9.13 o 
   6   4   4      322.49      337.04     18.36 o 
   7   4   4       32.78        9.82     13.25 o 
   8   4   4      218.57      218.13     16.25 o 
   9   4   4       19.85       25.10     10.38 o 
  10   4   4      132.80      156.23     24.64 o 
  11   4   4        0.87       -8.89     13.72 o 
  12   4   4       85.36       64.62     15.83 o 
  13   4   4        0.88      -14.71     14.08 o 
  14   4   4        1.38      -10.18     12.31 o 
 -14   5   4      346.73      364.34     35.67 o 
 -13   5   4      276.77      328.36     24.52 o 
 -12   5   4        9.92        0.67     11.90 o 
 -11   5   4      459.42      474.54     45.13 o 
 -10   5   4        9.03       18.48      9.84 o 
  -9   5   4     1242.83     1229.08     42.07 o 
  -8   5   4        9.55        0.04      5.29 o 
  -7   5   4       98.41       91.19      9.40 o 
  -6   5   4     2485.52     2536.58     74.14 o 
  -5   5   4       14.86        4.41      4.90 o 
  -4   5   4     2624.32     2837.75     47.36 o 
  -3   5   4       59.44       50.32      6.49 o 
  -2   5   4        3.81       -2.89      3.77 o 
  -1   5   4      958.40      894.30     19.80 o 
   0   5   4      222.56      227.86      9.88 o 
   1   5   4       18.19       22.49      4.23 o 
   2   5   4      326.62      324.67     10.91 o 
   3   5   4      106.24      107.18      8.65 o 
   4   5   4      154.28      177.37     14.96 o 
   5   5   4     1782.12     1831.89     44.64 o 
   6   5   4      293.27      256.41     16.65 o 
   7   5   4       11.64        6.42      8.76 o 
   8   5   4      166.09      176.48     17.90 o 
   9   5   4      183.79      214.82     19.54 o 
  10   5   4        9.00        7.98      9.62 o 
  11   5   4       15.46       20.60     12.32 o 
  12   5   4      373.33      388.76     24.96 o 
  13   5   4       15.31       -3.03     11.43 o 
 -13   6   4       13.59        0.73     15.58 o 
 -12   6   4       67.82       71.64     14.66 o 
 -11   6   4       64.97       79.15     16.85 o 
 -10   6   4        0.66      -10.26      6.84 o 
  -9   6   4      126.82      103.44     10.60 o 
  -8   6   4       39.65       22.52      6.70 o 
  -7   6   4      393.18      363.26     13.87 o 
  -6   6   4       51.47       39.92      9.76 o 
  -5   6   4      107.51       86.63      8.62 o 
  -4   6   4      409.60      390.24     13.60 o 
  -3   6   4       81.39       53.51      7.16 o 
  -2   6   4        8.41        2.50      4.56 o 
  -1   6   4      487.52      467.36     14.39 o 
   0   6   4      415.01      392.50     13.20 o 
   1   6   4      355.26      352.09     12.39 o 
   2   6   4      726.34      735.76     15.42 o 
   3   6   4      272.05      260.60     12.89 o 
   4   6   4     3223.28     3410.24     76.68 o 
   5   6   4       56.86       71.56     12.13 o 
   6   6   4      308.28      301.66     18.09 o 
   7   6   4     1182.78     1195.29     55.90 o 
   8   6   4        0.87        2.45      7.96 o 
   9   6   4       31.93       36.74     11.80 o 
  10   6   4      402.23      408.67     23.48 o 
  11   6   4        2.18       -2.03     11.03 o 
  12   6   4       34.74       48.33     14.54 o 
  13   6   4      118.08      119.04     19.33 o 
 -13   7   4       41.11       38.76     21.69 o 
 -12   7   4      125.64      122.54     27.10 o 
 -11   7   4      899.25      914.76     28.36 o 
 -10   7   4        3.01       -3.91      9.63 o 
  -9   7   4        7.42       -5.30      5.50 o 
  -8   7   4       33.03       25.65      7.34 o 
  -7   7   4       14.16       -2.09      5.47 o 
  -6   7   4       96.20       90.15     10.21 o 
  -5   7   4      256.71      219.43     10.82 o 
  -4   7   4      199.66      179.21     11.82 o 
  -3   7   4       13.92        6.80      5.21 o 
  -2   7   4     2879.08     2927.75     44.08 o 
  -1   7   4        2.22       -2.40      4.66 o 
   0   7   4        0.89       -3.36      4.54 o 
   1   7   4      881.02      886.53     20.53 o 
   2   7   4      644.38      651.82     21.74 o 
   3   7   4        0.61       -6.87      5.26 o 
   4   7   4     1631.37     1681.96     39.44 o 
   5   7   4       13.75       -0.10      7.89 o 
   6   7   4      101.53      104.55     14.26 o 
   7   7   4       30.73       23.25     10.51 o 
   8   7   4      115.57      131.27     16.78 o 
   9   7   4      298.85      329.99     21.74 o 
  10   7   4      151.90      167.76     20.42 o 
  11   7   4        5.12       -1.09     12.23 o 
  12   7   4       24.95       15.79     13.45 o 
 -12   8   4      287.01      327.65     33.99 o 
 -11   8   4      156.56      176.68     19.83 o 
 -10   8   4      197.18      209.37     20.50 o 
  -9   8   4       51.41       46.84      8.66 o 
  -8   8   4      188.56      181.10     13.19 o 
  -7   8   4       60.15       52.01      8.59 o 
  -6   8   4      952.59      928.38     25.65 o 
  -5   8   4       59.52       41.64      7.60 o 
  -4   8   4        1.05       -7.06      4.71 o 
  -3   8   4     2158.53     2233.88     44.71 o 
  -2   8   4       74.06       74.42      8.57 o 
  -1   8   4        0.23       -1.66      4.69 o 
   0   8   4      724.00      757.85     23.70 o 
   1   8   4      202.04      179.67     14.46 o 
   2   8   4       11.82        2.36      6.54 o 
   3   8   4      788.14      798.01     22.23 o 
   4   8   4     1175.14     1159.41     32.45 o 
   5   8   4      495.47      452.93     35.76 o 
   6   8   4       43.87       35.49     16.63 o 
   7   8   4       37.93       45.00     11.76 o 
   8   8   4        0.01       -2.73      8.96 o 
   9   8   4      923.95     1030.74     38.02 o 
  10   8   4      325.97      353.36     23.47 o 
  11   8   4        0.22       -1.74     11.48 o 
  12   8   4      214.79      278.33     26.56 o 
 -11   9   4        1.80       -4.43     10.09 o 
 -10   9   4       53.77       51.99     17.31 o 
  -9   9   4      105.75       72.71     11.69 o 
  -8   9   4      191.71      226.41     19.15 o 
  -7   9   4      111.94      123.00     17.75 o 
  -6   9   4      249.45      245.92     12.63 o 
  -5   9   4      100.38       98.51     16.06 o 
  -4   9   4       87.38       78.68     12.98 o 
  -3   9   4       90.75      113.09     10.17 o 
  -2   9   4      189.98      174.17     14.70 o 
  -1   9   4       54.74       59.38     12.55 o 
   0   9   4        0.13       -6.77      5.60 o 
   1   9   4        0.11       -9.62      6.99 o 
   2   9   4       74.51       52.67      9.97 o 
   3   9   4       20.56       16.66      7.85 o 
   4   9   4      675.11      670.53     22.54 o 
   5   9   4      620.66      613.27     22.30 o 
   6   9   4      280.21      277.58     27.27 o 
   7   9   4        1.65       -0.90      8.82 o 
   8   9   4      436.48      413.58     34.44 o 
   9   9   4        1.56      -12.89     10.18 o 
  10   9   4        5.68        3.49     10.58 o 
  11   9   4      196.77      198.90     33.33 o 
 -10  10   4       53.60       81.74     16.04 o 
  -9  10   4        4.29       -3.69      8.17 o 
  -8  10   4      127.82      121.42     14.34 o 
  -7  10   4      590.29      614.00     20.07 o 
  -6  10   4      136.25      125.75     11.71 o 
  -5  10   4        0.23        0.99      5.76 o 
  -4  10   4      234.78      250.13     13.15 o 
  -3  10   4     1037.74      973.71     24.17 o 
  -2  10   4        1.88       -9.42      6.28 o 
  -1  10   4     1238.84     1328.74     34.61 o 
   0  10   4      196.86      219.23     21.33 o 
   1  10   4      304.67      293.19     16.40 o 
   2  10   4      277.79      285.01     16.33 o 
   3  10   4      116.86      103.52     13.02 o 
   4  10   4     1807.45     1779.00     52.44 o 
   5  10   4       36.12       39.63      9.66 o 
   6  10   4      525.09      496.88     20.95 o 
   7  10   4        6.48       17.32     10.09 o 
   8  10   4       26.20       30.21     16.15 o 
   9  10   4        6.61       -1.31     11.15 o 
  10  10   4       42.41       57.70     16.17 o 
  -9  11   4        7.91        0.61      8.61 o 
  -8  11   4        1.35       -3.80      8.60 o 
  -7  11   4      107.65      121.89     14.58 o 
  -6  11   4      775.77      826.26     38.55 o 
  -5  11   4      199.50      208.36     14.37 o 
  -4  11   4        5.71       -3.22      7.69 o 
  -3  11   4       70.42       72.34     11.65 o 
  -2  11   4      284.77      339.04     17.79 o 
  -1  11   4      201.09      263.85     23.91 o 
   0  11   4       33.08       40.10      9.98 o 
   1  11   4        0.11       -4.59      7.35 o 
   2  11   4       42.35       27.69      9.47 o 
   3  11   4       15.83       11.41      8.03 o 
   4  11   4        0.91       -2.11      7.94 o 
   5  11   4        2.84       -5.31      9.31 o 
   6  11   4       53.89       56.72     17.11 o 
   7  11   4      484.45      491.50     22.10 o 
   8  11   4       31.53       41.63     24.66 o 
   9  11   4        0.12       -5.17     10.92 o 
  -8  12   4       18.35       26.83     10.43 o 
  -7  12   4        0.97        1.96      8.60 o 
  -6  12   4      275.16      287.90     23.79 o 
  -5  12   4        8.26        4.32     11.43 o 
  -4  12   4      134.02      129.60     18.36 o 
  -3  12   4      129.20      144.03     23.08 o 
  -2  12   4      165.42      191.67     21.29 o 
  -1  12   4       16.90       22.48      9.46 o 
   0  12   4      144.63      159.85     16.22 o 
   1  12   4       44.63       30.82      9.94 o 
   2  12   4       13.30       -0.47      7.43 o 
   3  12   4      122.10      191.17     17.48 o 
   4  12   4      160.18      179.18     24.57 o 
   5  12   4       32.49        8.09     11.30 o 
   6  12   4      215.71      184.20     21.79 o 
   7  12   4       63.45       92.84     13.58 o 
   8  12   4       16.75       18.72     10.55 o 
  -7  13   4       15.25       18.16     13.04 o 
  -6  13   4      451.92      479.85     29.32 o 
  -5  13   4       59.77       53.02     15.98 o 
  -4  13   4       77.08       71.50     16.64 o 
  -3  13   4       45.24       28.44     10.49 o 
  -2  13   4      120.10      100.23     14.29 o 
  -1  13   4       57.53       50.80     13.36 o 
   0  13   4        8.62        2.86      8.88 o 
   1  13   4        4.24       -5.50      8.68 o 
   2  13   4       21.06        0.02      8.91 o 
   3  13   4      136.65      158.50     19.50 o 
   4  13   4        7.20        7.71      9.28 o 
   5  13   4      177.67      174.79     22.07 o 
   6  13   4        8.50        1.51     11.14 o 
  -4  14   4      223.02      254.39     26.98 o 
  -3  14   4        5.76       -9.73     11.40 o 
  -2  14   4        1.18      -12.19     11.30 o 
  -1  14   4      105.03       99.23     14.49 o 
   0  14   4      154.35      161.58     17.29 o 
   1  14   4        0.13      -12.90      8.60 o 
   2  14   4       29.61       28.72     10.80 o 
   3  14   4       98.32      104.60     15.29 o 
   4  14   4      251.14      275.08     21.83 o 
 -13   1   5      110.19      100.19     19.41 o 
 -12   1   5      113.78      114.83     18.17 o 
 -11   1   5       10.12       11.75     11.98 o 
 -10   1   5     1439.37     1513.68     47.83 o 
  -9   1   5      187.83      196.21     20.44 o 
  -8   1   5      257.43      281.99     28.72 o 
  -7   1   5      212.21      201.41     14.13 o 
  -6   1   5       80.25       80.39     10.24 o 
  -5   1   5     5530.19     5650.12     71.96 o 
  -4   1   5      113.15      106.21     13.96 o 
  -3   1   5      447.81      422.32     13.31 o 
  -2   1   5       61.78       70.72      7.15 o 
  -1   1   5      167.92      171.90     12.18 o 
   0   1   5        0.21       -3.49      3.85 o 
   1   1   5        3.98       -2.23      4.00 o 
   2   1   5     1081.93     1143.13     23.05 o 
   3   1   5       14.34        3.98      5.38 o 
   4   1   5      332.58      296.21     16.76 o 
   5   1   5      160.37      138.83     14.48 o 
   6   1   5      277.80      261.02     22.63 o 
   7   1   5       77.71      102.59     12.74 o 
   8   1   5      109.34      133.23     21.22 o 
   9   1   5        9.36       -0.21      8.81 o 
  10   1   5       16.54        0.25      9.83 o 
  11   1   5        9.86        6.29     16.09 o 
  12   1   5      126.58      154.26     29.47 o 
  13   1   5      129.35      156.54     21.57 o 
 -13   2   5      437.90      445.74     27.77 o 
 -12   2   5      117.91      130.01     19.59 o 
 -11   2   5       99.13      126.98     18.05 o 
 -10   2   5       31.74       30.84     18.21 o 
  -9   2   5        7.50       -7.33     15.95 o 
  -8   2   5      274.11      290.92     36.18 o 
  -7   2   5      173.59      146.80     13.35 o 
  -6   2   5      418.41      390.03     17.03 o 
  -5   2   5     1033.12     1004.74     27.19 o 
  -4   2   5     1231.42     1199.14     29.59 o 
  -3   2   5        0.58       -5.58      4.91 o 
  -2   2   5        3.24       -6.20      4.75 o 
  -1   2   5      334.89      330.32     20.48 o 
   0   2   5     1734.22     1649.86     34.47 o 
   1   2   5      582.08      586.00     18.99 o 
   2   2   5      179.85      190.39     11.52 o 
   3   2   5      573.40      593.73     19.43 o 
   4   2   5       67.42       45.33     11.53 o 
   5   2   5      284.42      301.99     14.17 o 
   6   2   5        2.23        6.83     10.02 o 
   7   2   5      274.05      289.10     24.96 o 
   8   2   5      299.15      291.09     18.93 o 
   9   2   5      237.45      175.01     32.48 o 
  10   2   5       31.71       21.93     11.88 o 
  11   2   5        0.02       -7.18     11.01 o 
  12   2   5      111.20      103.50     25.20 o 
  13   2   5       36.12       63.41     24.78 o 
 -13   3   5       32.78       34.35     14.54 o 
 -12   3   5      227.92      274.24     36.67 o 
 -11   3   5      111.87      162.25     47.64 o 
 -10   3   5      121.90      118.81     17.56 o 
  -9   3   5       74.98       66.27     13.95 o 
  -8   3   5        0.54       -6.58      6.19 o 
  -7   3   5        7.35        4.26      6.42 o 
  -6   3   5      332.83      359.19     16.90 o 
  -5   3   5       65.96       46.17      9.84 o 
  -4   3   5        0.17       -7.64      5.09 o 
  -3   3   5       23.93        9.09      5.24 o 
  -2   3   5        0.58       -5.85      3.90 o 
  -1   3   5      890.10      917.67     31.74 o 
   0   3   5      543.48      505.65     23.07 o 
   1   3   5     1021.46     1053.83     26.53 o 
   2   3   5       43.73       45.39     11.00 o 
   3   3   5      235.67      243.22     17.83 o 
   4   3   5       57.71       43.00      7.94 o 
   5   3   5     1702.80     1710.06     41.67 o 
   6   3   5      136.04      153.09     16.45 o 
   7   3   5      200.55      223.56     19.22 o 
   8   3   5       94.99       98.68     14.92 o 
   9   3   5        8.15        4.06     10.43 o 
  10   3   5        2.24       -5.35     10.95 o 
  11   3   5      359.25      396.90     33.62 o 
  12   3   5        8.55       -2.66     12.71 o 
 -12   4   5      131.44      162.85     37.85 o 
 -11   4   5       11.68       11.34     12.24 o 
 -10   4   5      138.11      120.06     17.92 o 
  -9   4   5        0.67      -11.85      7.92 o 
  -8   4   5      228.07      239.85     16.17 o 
  -7   4   5      783.65      784.92     25.16 o 
  -6   4   5        5.81        4.76      6.69 o 
  -5   4   5      270.80      234.65     15.31 o 
  -4   4   5      365.62      319.52     12.73 o 
  -3   4   5      191.90      175.82     11.04 o 
  -2   4   5     2599.53     2550.91     47.13 o 
  -1   4   5      963.96     1001.82     22.35 o 
   0   4   5      208.41      209.70     13.05 o 
   1   4   5      127.70      119.90     11.31 o 
   2   4   5        1.25       -4.09      5.60 o 
   3   4   5      611.99      581.08     19.59 o 
   4   4   5      525.57      549.88     36.26 o 
   5   4   5     2748.08     2897.23    107.73 o 
   6   4   5     1399.86     1505.34    142.88 o 
   7   4   5       30.92       24.78     15.93 o 
   8   4   5      222.42      215.78     20.89 o 
   9   4   5      181.68      161.45     20.17 o 
  10   4   5      340.75      379.94     23.77 o 
  11   4   5      148.29      172.20     21.88 o 
  12   4   5       30.25       41.57     18.35 o 
 -12   5   5       77.37       98.06     17.72 o 
 -11   5   5      529.63      583.01     30.15 o 
 -10   5   5        3.51       -5.26     10.05 o 
  -9   5   5      251.63      262.56     17.71 o 
  -8   5   5        0.04        2.07      7.37 o 
  -7   5   5      250.08      224.00     15.67 o 
  -6   5   5       11.19        7.54      6.78 o 
  -5   5   5      201.36      203.40     11.51 o 
  -4   5   5        4.25       -2.64      4.82 o 
  -3   5   5        0.57       -6.58      4.39 o 
  -2   5   5        6.66        2.82      4.89 o 
  -1   5   5       87.43      102.28     10.77 o 
   0   5   5      304.35      286.39     12.22 o 
   1   5   5      854.51      868.88     33.39 o 
   2   5   5        8.82        1.48      5.98 o 
   3   5   5       70.79       61.17     12.46 o 
   4   5   5      707.72      729.91     30.23 o 
   5   5   5       37.83       44.45     11.70 o 
   6   5   5        8.24       -3.90      8.37 o 
   7   5   5        0.44       -2.67      9.15 o 
   8   5   5       42.14       24.80     11.07 o 
   9   5   5        7.39        4.60     10.43 o 
  10   5   5      283.89      290.02     25.76 o 
  11   5   5      239.57      359.92     28.10 o 
  12   5   5        1.53       -8.93     11.38 o 
 -12   6   5      161.15      174.70     22.22 o 
 -11   6   5      104.96      122.91     42.88 o 
 -10   6   5       59.36       41.38     13.45 o 
  -9   6   5       21.53        7.87      8.58 o 
  -8   6   5       52.21       43.85      9.80 o 
  -7   6   5       56.55       45.40     10.13 o 
  -6   6   5      216.66      224.38     14.61 o 
  -5   6   5      575.87      552.15     17.74 o 
  -4   6   5      150.58      160.46     11.77 o 
  -3   6   5       92.47       60.47      8.54 o 
  -2   6   5      843.32      815.36     21.01 o 
  -1   6   5       85.44       80.09     13.94 o 
   0   6   5     1168.15     1224.00     26.22 o 
   1   6   5      113.39      130.26     13.70 o 
   2   6   5       41.56       20.82     10.46 o 
   3   6   5      818.75      782.11     31.91 o 
   4   6   5      278.51      253.47     20.06 o 
   5   6   5       76.02       77.22     13.21 o 
   6   6   5       15.71       14.17      9.73 o 
   7   6   5       73.86       86.67     14.88 o 
   8   6   5      324.08      350.33     40.82 o 
   9   6   5      416.08      473.99     36.35 o 
  10   6   5       34.50       25.89     12.06 o 
  11   6   5       19.78        3.02     13.70 o 
 -11   7   5        8.06       -2.99     11.23 o 
 -10   7   5      390.54      403.34     25.50 o 
  -9   7   5        9.80        2.94      8.11 o 
  -8   7   5      132.89      171.38     15.81 o 
  -7   7   5      490.77      521.96     18.26 o 
  -6   7   5      156.59      165.28     13.39 o 
  -5   7   5      779.84      848.21     22.62 o 
  -4   7   5        3.27        1.75      5.73 o 
  -3   7   5      122.24      116.39     10.76 o 
  -2   7   5      765.67      750.83     20.72 o 
  -1   7   5        1.46       -2.16      5.27 o 
   0   7   5        0.49       -3.23      6.04 o 
   1   7   5        0.17       -0.62      6.81 o 
   2   7   5       32.01       12.93      9.94 o 
   3   7   5        7.18        5.74      9.54 o 
   4   7   5       55.66       39.48     12.32 o 
   5   7   5       95.97       52.93     14.09 o 
   6   7   5        4.76      -12.64      8.43 o 
   7   7   5        5.46        4.98     10.25 o 
   8   7   5      190.09      191.92     33.72 o 
   9   7   5        2.52       -5.20     10.41 o 
  10   7   5        0.78       -3.18     10.69 o 
  11   7   5       20.35        6.86     13.71 o 
 -10   8   5        6.96        9.30      9.25 o 
  -9   8   5        1.00        1.79      8.40 o 
  -8   8   5      133.50      132.88     17.73 o 
  -7   8   5      260.67      278.60     14.74 o 
  -6   8   5        1.35       -0.52      6.10 o 
  -5   8   5        3.51       -1.74      6.29 o 
  -4   8   5      102.64       91.94     12.09 o 
  -3   8   5      164.87      139.21     19.79 o 
  -2   8   5       17.64       11.54      6.32 o 
  -1   8   5        0.85       -3.51      6.55 o 
   0   8   5        6.95        1.11      7.44 o 
   1   8   5      551.95      529.06     21.56 o 
   2   8   5       14.10        5.51      9.64 o 
   3   8   5      177.48      190.98     30.92 o 
   4   8   5       16.80       14.02     11.14 o 
   5   8   5      119.17      101.45     17.11 o 
   6   8   5       44.50       34.77     12.93 o 
   7   8   5        2.04        2.38      9.87 o 
   8   8   5       17.56        6.55     10.72 o 
   9   8   5       93.36      103.99     17.41 o 
  10   8   5        0.03        8.03     11.75 o 
  -9   9   5        4.71        1.39      8.19 o 
  -8   9   5      381.11      371.08     16.59 o 
  -7   9   5        7.84        2.97      6.98 o 
  -6   9   5        0.29       -4.88      6.29 o 
  -5   9   5      800.78      824.78     23.49 o 
  -4   9   5        2.68        1.65      6.73 o 
  -3   9   5      603.01      550.05     18.89 o 
  -2   9   5        0.03       -5.69      6.92 o 
  -1   9   5       11.31        7.38      7.81 o 
   0   9   5      152.55      189.83     16.45 o 
   1   9   5       50.00       37.12      9.90 o 
   2   9   5       44.40       37.78     10.18 o 
   3   9   5        3.73       -4.63      9.11 o 
   4   9   5        1.32       -5.77      9.23 o 
   5   9   5       10.55        1.56     12.36 o 
   6   9   5      328.36      336.66     25.26 o 
   7   9   5       62.54       71.49     16.53 o 
   8   9   5       35.49       23.24     18.52 o 
   9   9   5      179.89      195.28     39.68 o 
  -8  10   5      125.73      125.36     12.75 o 
  -7  10   5        0.35       -7.35      7.37 o 
  -6  10   5       86.19       74.89     16.50 o 
  -5  10   5        6.42        6.83      7.00 o 
  -4  10   5        0.05       -8.69      7.13 o 
  -3  10   5      185.84      164.43     15.62 o 
  -2  10   5        3.74      -10.40      6.93 o 
  -1  10   5      217.75      249.80     19.25 o 
   0  10   5      650.88      677.72     25.69 o 
   1  10   5       16.71        3.34     10.65 o 
   2  10   5       41.29       33.54     10.59 o 
   3  10   5      231.65      267.87     25.59 o 
   4  10   5       31.81       32.51     13.45 o 
   5  10   5       88.91      132.37     35.68 o 
   6  10   5       30.32       13.04     15.68 o 
   7  10   5       24.39        9.30     11.23 o 
   8  10   5       82.64       93.86     18.38 o 
  -7  11   5       16.74       11.48      9.72 o 
  -6  11   5       50.94       58.27     11.55 o 
  -5  11   5       80.94       59.80     12.10 o 
  -4  11   5       63.80       61.21     11.65 o 
  -3  11   5      434.70      385.67     19.99 o 
  -2  11   5       29.40       17.53      9.62 o 
  -1  11   5      615.62      603.89     24.90 o 
   0  11   5       89.39       81.44     16.77 o 
   1  11   5        1.19       -3.75      8.37 o 
   2  11   5      279.74      291.42     21.34 o 
   3  11   5        2.70       -4.65     10.85 o 
   4  11   5        2.67        0.64     11.37 o 
   5  11   5      519.84      587.23     31.60 o 
   6  11   5      339.54      291.67     30.31 o 
   7  11   5        4.31       -4.69     12.53 o 
  -5  12   5        3.55        4.17      9.41 o 
  -4  12   5       11.48       -2.59      9.28 o 
  -3  12   5        1.48       -7.56      8.85 o 
  -2  12   5      262.78      243.36     19.80 o 
  -1  12   5       45.25       52.01     12.14 o 
   0  12   5        7.29       -5.05      8.49 o 
   1  12   5        3.91       -5.23      8.85 o 
   2  12   5      139.64      138.20     16.93 o 
   3  12   5        1.95       -0.65      9.24 o 
   4  12   5      177.90      163.00     21.71 o 
   5  12   5      415.34      444.09     28.71 o 
  -2  13   5       13.17        7.75      9.80 o 
  -1  13   5        0.00       -8.23      9.18 o 
   0  13   5       15.96       -5.64      9.89 o 
   1  13   5      322.61      335.30     34.00 o 
   2  13   5       20.42       23.44     11.06 o 
 -11   0   6        3.45       -9.20     17.32 o 
 -10   0   6      148.59      148.62     29.73 o 
  -9   0   6       38.62       42.58     19.85 o 
  -8   0   6       76.16       75.95     22.73 o 
  -7   0   6       24.57        5.60     13.06 o 
  -6   0   6        5.96        4.55     12.80 o 
  -5   0   6     1458.10     1565.46     67.22 o 
  -4   0   6       27.10       24.06     13.75 o 
  -3   0   6      786.18      855.16     46.64 o 
  -2   0   6       14.76       11.38     13.12 o 
  -1   0   6      446.75      403.53     31.01 o 
   0   0   6     2161.33     2052.09     74.16 o 
   1   0   6      358.07      333.84     28.63 o 
   2   0   6      791.33      721.48     40.65 o 
   3   0   6       95.05       70.17     17.08 o 
   4   0   6      531.41      512.93     24.17 o 
   5   0   6      370.72      376.35     30.30 o 
   7   0   6     1142.75     1147.81     50.96 o 
  10   0   6       14.35       30.31     19.28 o 
  11   0   6       13.04        0.38     17.35 o 
 -11   1   6       44.30       38.75     17.80 o 
 -10   1   6       30.10       15.39     12.42 o 
  -9   1   6       17.22       26.16     12.46 o 
  -8   1   6       22.55       18.24     12.17 o 
  -7   1   6      178.54      173.95     23.27 o 
  -6   1   6        0.04      -10.09      8.32 o 
  -5   1   6      409.69      430.88     19.70 o 
  -4   1   6       20.30       19.70      7.76 o 
  -3   1   6      202.97      200.05     15.12 o 
  -2   1   6       94.06       96.12     14.14 o 
  -1   1   6       49.00       36.95      8.44 o 
   0   1   6       30.61       28.54      8.06 o 
   1   1   6      199.67      199.69     13.71 o 
   2   1   6       60.20       74.79     10.32 o 
   3   1   6       31.57       20.67      7.83 o 
   4   1   6      218.26      203.80     21.20 o 
   5   1   6      591.59      600.94     28.35 o 
   6   1   6        5.31       12.55     12.99 o 
   7   1   6      331.20      322.78     28.14 o 
   8   1   6      224.51      230.49     21.77 o 
   9   1   6       31.30        6.99     17.83 o 
  10   1   6       14.12        5.47     15.84 o 
  11   1   6       86.64       88.18     24.57 o 
 -11   2   6       54.28       57.26     16.97 o 
 -10   2   6       86.10       93.15     18.53 o 
  -9   2   6        0.88        5.31     10.46 o 
  -8   2   6       38.27       29.79      9.87 o 
  -7   2   6       81.46       61.59     24.52 o 
  -6   2   6        1.78       -7.85      6.93 o 
  -5   2   6      141.72      139.88     13.81 o 
  -4   2   6     1798.22     1905.93     41.67 o 
  -3   2   6      532.89      524.89     20.35 o 
  -2   2   6      353.62      330.12     16.20 o 
  -1   2   6      180.94      171.18     14.02 o 
   0   2   6      169.02      171.21     19.60 o 
   1   2   6      239.96      241.69     14.60 o 
   2   2   6       52.49       29.81      8.37 o 
   3   2   6       61.56       57.35     10.00 o 
   4   2   6      198.51      183.67     15.62 o 
   5   2   6      403.31      387.44     36.81 o 
   6   2   6       13.11       15.98     10.31 o 
   7   2   6      474.56      496.38     34.26 o 
   8   2   6        4.87       -0.87      9.84 o 
   9   2   6        0.03       -3.12      9.82 o 
  10   2   6      127.85      136.39     18.00 o 
 -11   3   6      106.39      119.35     20.39 o 
 -10   3   6        3.04       -6.46     11.26 o 
  -9   3   6     1050.67     1192.67     44.33 o 
  -8   3   6       35.74       38.56     10.71 o 
  -7   3   6       44.70       49.37     11.19 o 
  -6   3   6      106.24      106.77     14.49 o 
  -5   3   6        1.98       -7.03      6.95 o 
  -4   3   6     1111.27     1135.50     31.14 o 
  -3   3   6       89.57       80.77     11.35 o 
  -2   3   6      127.19      122.57     12.98 o 
  -1   3   6      180.20      179.51     17.00 o 
   0   3   6      256.61      230.23     25.26 o 
   1   3   6       95.58       97.25     11.80 o 
   2   3   6        0.53       -9.07      6.05 o 
   3   3   6      240.50      232.73     14.66 o 
   4   3   6        3.56       -8.30      8.55 o 
   5   3   6        7.78        4.87      9.32 o 
   6   3   6        1.52       -1.14     12.96 o 
   7   3   6      138.15      163.37     33.00 o 
   8   3   6       21.52       44.90     13.34 o 
   9   3   6        4.45       -2.83     10.80 o 
  10   3   6       19.70       19.43     12.17 o 
 -10   4   6        0.87        0.30     12.03 o 
  -9   4   6        0.18       -7.10      8.50 o 
  -8   4   6        7.28        1.14      8.64 o 
  -7   4   6       64.17       62.83     12.01 o 
  -6   4   6       16.78        5.00      8.31 o 
  -5   4   6        2.76        1.37      7.62 o 
  -4   4   6      118.11      110.00     12.98 o 
  -3   4   6      143.04      160.02     14.71 o 
  -2   4   6      274.23      268.29     15.49 o 
  -1   4   6       66.70       47.95      9.52 o 
   0   4   6       54.55       48.84     13.57 o 
   1   4   6        0.15       -9.09      6.06 o 
   2   4   6       76.09       75.79     13.35 o 
   3   4   6        7.71       -2.70      7.90 o 
   4   4   6        5.86        4.26      8.96 o 
   5   4   6       58.90       37.56     18.56 o 
   6   4   6       45.84       47.83     19.44 o 
   7   4   6       43.45       32.31     17.29 o 
   8   4   6        1.26      -13.85      9.23 o 
   9   4   6        0.11        1.02     11.45 o 
  10   4   6       21.78       12.36     12.26 o 
 -10   5   6       37.85       18.54     23.61 o 
  -9   5   6      789.78      857.51     30.03 o 
  -8   5   6       92.71       97.29     13.97 o 
  -7   5   6       49.64       41.91     10.35 o 
  -6   5   6       38.13       29.23     10.74 o 
  -5   5   6        0.91        6.26      8.02 o 
  -4   5   6      866.64      890.84     28.19 o 
  -3   5   6       28.33       24.88      9.16 o 
  -2   5   6      123.01      133.04     13.76 o 
  -1   5   6       50.81       56.28     13.49 o 
   0   5   6       86.78       68.42     12.48 o 
   1   5   6       17.17        0.12      6.83 o 
   2   5   6       19.59        7.73      9.45 o 
   3   5   6      395.08      398.99     23.66 o 
   4   5   6       40.60       16.31     15.96 o 
   5   5   6      112.60      103.34     17.77 o 
   6   5   6        0.02        1.55     10.25 o 
   7   5   6      127.85      113.50     23.69 o 
   8   5   6      253.85      258.73     32.97 o 
   9   5   6       90.92      129.82     49.41 o 
  -9   6   6        8.05        1.33      9.46 o 
  -8   6   6       28.77       25.15     10.16 o 
  -7   6   6        0.45       -9.32      7.22 o 
  -6   6   6       34.28       24.08      9.74 o 
  -5   6   6       68.44       44.12     10.13 o 
  -4   6   6      430.66      474.52     20.84 o 
  -3   6   6        0.06       -7.02      7.10 o 
  -2   6   6        0.25        2.75      6.29 o 
  -1   6   6      302.88      291.74     16.47 o 
   0   6   6      258.17      239.60     20.11 o 
   1   6   6      175.73      166.26     19.75 o 
   2   6   6        2.02       -1.78     11.79 o 
   3   6   6      406.78      390.45     24.31 o 
   4   6   6      132.68      142.51     27.61 o 
   5   6   6      156.65      155.24     20.01 o 
   6   6   6        6.58       -0.41     10.66 o 
   7   6   6        0.61       -9.92     13.94 o 
   8   6   6       32.11       17.51     16.25 o 
   9   6   6       23.18       19.03     18.14 o 
  -9   7   6        6.18       10.76      9.80 o 
  -8   7   6       42.27       37.80     11.50 o 
  -7   7   6      206.23      238.42     19.15 o 
  -6   7   6        0.47       -8.78      7.38 o 
  -5   7   6      422.30      424.00     20.61 o 
  -4   7   6        3.56        2.62      8.39 o 
  -3   7   6       14.49        1.09      6.87 o 
  -2   7   6      320.93      320.35     14.77 o 
  -1   7   6        0.72       -7.66      7.22 o 
   0   7   6      152.25      148.11     30.27 o 
   1   7   6      290.33      313.21     22.19 o 
   2   7   6       61.71       67.43     15.02 o 
   3   7   6       10.94       -1.84     10.28 o 
   4   7   6       24.62       15.24     11.24 o 
   5   7   6        6.28        6.33     11.19 o 
   6   7   6       34.98       47.91     15.27 o 
   7   7   6      112.32      184.78     22.89 o 
   8   7   6       32.23       41.82     19.73 o 
  -8   8   6      103.72      113.80     15.64 o 
  -7   8   6      268.83      294.17     33.20 o 
  -6   8   6      410.08      428.21     22.57 o 
  -5   8   6       26.92       19.06     12.54 o 
  -4   8   6       15.72        8.46      7.35 o 
  -3   8   6        6.83        1.25      8.38 o 
  -2   8   6       68.04       78.89     12.20 o 
  -1   8   6      584.35      562.02     23.17 o 
   0   8   6      400.36      373.31     19.48 o 
   1   8   6      119.75      139.36     29.87 o 
   2   8   6      333.81      366.57     24.89 o 
   3   8   6        1.39        5.97     14.44 o 
   4   8   6      185.87      153.78     20.77 o 
   5   8   6        0.24       -9.95     11.54 o 
   6   8   6      580.81      628.13     32.94 o 
   7   8   6      168.24      238.87     25.73 o 
  -7   9   6        3.69        5.93      9.48 o 
  -6   9   6        3.80       -5.82      8.61 o 
  -5   9   6        0.18       -6.21      8.20 o 
  -4   9   6        8.95        3.26      8.68 o 
  -3   9   6      402.82      398.76     20.44 o 
  -2   9   6        4.60        0.70      8.30 o 
  -1   9   6       47.64       33.06     13.59 o 
   0   9   6      388.57      417.22     20.89 o 
   1   9   6       48.20       61.20     15.57 o 
   2   9   6      259.49      295.48     38.79 o 
   3   9   6        3.39        0.97     10.69 o 
   4   9   6       26.81       24.23     12.93 o 
   5   9   6      253.28      275.32     27.35 o 
   6   9   6        8.57       15.46     12.70 o 
  -5  10   6       19.98       17.48     10.10 o 
  -4  10   6      178.24      185.65     18.67 o 
  -3  10   6       19.07       21.29     10.08 o 
  -2  10   6       19.88       13.59      9.89 o 
  -1  10   6      422.37      458.49     24.52 o 
   0  10   6       21.61       18.37      9.83 o 
   1  10   6       18.68        1.54     11.48 o 
   2  10   6       71.44       72.79     17.27 o 
   3  10   6        0.76       -6.42     10.76 o 
   4  10   6      223.05      287.36     28.09 o 
   5  10   6      205.59      229.04     41.35 o 
  -2  11   6       60.99       43.41     11.99 o 
  -1  11   6      131.54      133.76     18.57 o 
   0  11   6       16.16       13.68     10.47 o 
   1  11   6       74.18       94.19     15.19 o 
   2  11   6       59.75       54.85     17.00 o 
  -8   1   7      372.61      403.00     27.45 o 
  -7   1   7       75.91       44.30     15.81 o 
  -6   1   7        1.30      -10.32     10.41 o 
  -5   1   7      154.84      126.39     28.51 o 
  -4   1   7        8.47        9.81     10.43 o 
  -3   1   7       93.40       76.41     15.57 o 
  -2   1   7        2.76        2.10      9.71 o 
  -1   1   7       50.20       37.26     13.18 o 
   0   1   7      288.79      282.83     20.81 o 
   1   1   7       44.74       12.11     10.48 o 
   2   1   7       46.53       29.26     12.21 o 
   3   1   7       22.05        0.74      9.01 o 
   4   1   7       33.37       23.93     11.45 o 
   5   1   7       10.08       -3.76      9.82 o 
   7   1   7      331.31      364.33     31.37 o 
  -8   2   7       79.97       73.46     17.79 o 
  -7   2   7       37.90       20.06     13.94 o 
  -6   2   7        0.51      -14.82     10.24 o 
  -5   2   7      234.79      222.43     24.61 o 
  -4   2   7      261.12      283.31     25.90 o 
  -3   2   7      117.91      112.19     17.66 o 
  -2   2   7       18.93       24.91     11.45 o 
  -1   2   7        4.62        0.89      9.64 o 
   0   2   7      574.99      535.78     43.41 o 
   1   2   7        0.01       -8.08      9.39 o 
   2   2   7       68.14       43.10     12.64 o 
   3   2   7        0.06       -5.25      8.83 o 
   4   2   7       16.09        0.51     15.24 o 
   5   2   7       77.21       81.80     23.21 o 
   6   2   7       49.54       36.77     18.18 o 
   7   2   7        4.91       11.19     15.68 o 
  -8   3   7       22.57      -12.27     11.42 o 
  -7   3   7       12.52        4.62     12.10 o 
  -6   3   7       39.29       30.77     13.92 o 
  -5   3   7       35.36       19.63     12.52 o 
  -4   3   7       30.69       35.44     13.91 o 
  -3   3   7      405.74      438.76     20.61 o 
  -2   3   7        0.44        3.05      8.57 o 
  -1   3   7      129.79      143.43     20.65 o 
   0   3   7       49.23       27.06      9.79 o 
   1   3   7        3.02        2.92      7.80 o 
   2   3   7       23.44       22.98      9.18 o 
   3   3   7       15.14       12.60     10.62 o 
   4   3   7        8.78        8.05     16.03 o 
   5   3   7       24.67       33.39     13.10 o 
   6   3   7        2.88       -1.16     11.67 o 
   7   3   7       62.67       62.43     16.04 o 
  -7   4   7        2.53       -6.16      9.29 o 
  -6   4   7       88.99      107.93     14.70 o 
  -5   4   7       38.38       45.33     11.38 o 
  -4   4   7      473.85      434.60     21.09 o 
  -3   4   7       12.40       25.41     12.46 o 
  -2   4   7      767.86      918.33     60.90 o 
  -1   4   7       50.53       48.37     11.57 o 
   0   4   7      106.31       91.68     12.69 o 
   1   4   7       86.48       83.56     12.53 o 
   2   4   7      257.34      286.98     25.28 o 
   3   4   7      616.88      641.20     30.96 o 
   4   4   7        9.58        5.15     11.29 o 
   5   4   7      130.93      147.34     30.58 o 
   6   4   7        0.03       -9.46     13.05 o 
   7   4   7      198.29      237.96     50.45 o 
  -7   5   7       65.37       56.62     13.15 o 
  -6   5   7       47.26       44.20     12.52 o 
  -5   5   7       48.74       32.05     13.06 o 
  -4   5   7       25.22       24.20     12.24 o 
  -3   5   7      128.91      124.49     14.76 o 
  -2   5   7      522.63      511.87     26.32 o 
  -1   5   7       25.00       15.39      9.47 o 
   0   5   7       98.46       62.49     14.93 o 
   1   5   7      303.23      316.61     24.56 o 
   2   5   7       26.15       24.26     12.37 o 
   3   5   7       10.21        6.42     11.12 o 
   4   5   7        0.02      -13.50      9.81 o 
   5   5   7        4.82        5.03     11.48 o 
   6   5   7       30.23       21.19     13.78 o 
  -6   6   7      229.08      248.49     20.80 o 
  -5   6   7        3.99        3.91      9.65 o 
  -4   6   7        0.28       -4.19      8.82 o 
  -3   6   7      224.57      279.07     21.10 o 
  -2   6   7      177.58      227.71     19.08 o 
  -1   6   7       36.68       32.84     13.27 o 
   0   6   7      109.26       79.85     16.37 o 
   1   6   7       25.87       11.00     11.41 o 
   2   6   7       37.68       19.29     12.55 o 
   3   6   7        0.01       -6.70     11.03 o 
   4   6   7       19.66       11.61     11.51 o 
   5   6   7      127.16      118.24     35.85 o 
  -4   7   7       27.45       25.42     13.82 o 
  -3   7   7        5.81       10.07     12.23 o 
  -2   7   7       26.26        7.59     11.13 o 
  -1   7   7      219.26      237.98     24.41 o 
   0   7   7        0.14      -14.34      9.56 o 
   1   7   7       46.69       29.36     14.16 o 
   2   7   7        0.48       -9.76     12.15 o 
   3   7   7        0.15       -5.22     11.05 o 
   4   7   7      149.53      203.21     24.88 o 
  -2   8   7       25.23        9.52     13.08 o 
  -1   8   7       29.62       39.36     13.83 o 
   0   8   7        0.24        2.34     10.76 o 
   1   8   7        7.31        4.05     12.72 o 
   2   8   7       10.59        6.72     12.80 o 
  -2   0   8        1.38       23.01     17.16 o 
  -1   0   8      304.26      292.03     38.36 o 
   0   0   8       92.04       85.78     24.47 o 
   1   0   8      155.91      170.82     30.36 o 
  -1   1   8        5.57        4.06     11.83 o 
   0   1   8       17.51        2.25     11.81 o 
   1   1   8        0.06       -5.31     10.88 o 
                                                 
